# Supplementary material for: Documenting elimination of co-circulating COVID-19 clusters using genomics in New South Wales, Australia
Source: BMC Res Notes. 2021 Nov 17;14:415. doi: 10.1186/s13104-021-05827-x (PMC8596089; doi:10.1186/s13104-021-05827-x)
Supplement: Supplementary file 1 — Additional file 1. SARS-CoV-2 genome sequences included in the visualisation of COVID-19 activity in New South Wales, Australia. [file 13104_2021_5827_MOESM1_ESM.xlsx]

## Sheet: supp_table_gisaid_final
Virus.name	Accession.ID	Collection.date	Lineage	Clade	Originating Laboratory
hCoV-19/Australia/NSW-SAViD-2751/2020	EPI_ISL_537286	2020-09-08	D.2	GR	South Eastern Area Laboratory Services (SEALS)
hCoV-19/Australia/NSW01/2020	EPI_ISL_407893	2020-01-24	A	S	Pathology West - NSW Health Pathology
hCoV-19/Australia/NSW02/2020	EPI_ISL_408976	2020-01-22	B	L	Pathology West - NSW Health Pathology
hCoV-19/Australia/NSW03/2020	EPI_ISL_408977	2020-01-25	B	O	Pathology West - NSW Health Pathology
hCoV-19/Australia/NSW04/2020	EPI_ISL_417030	2020-01-24	A	S	Pathology West - NSW Health Pathology
hCoV-19/Australia/NSW05/2020	EPI_ISL_412975	2020-02-28	B.4	O	Pathology West - NSW Health Pathology
hCoV-19/Australia/NSW06/2020	EPI_ISL_413213	2020-02-29	B.4	O	Pathology West - NSW Health Pathology
hCoV-19/Australia/NSW07/2020	EPI_ISL_413214	2020-02-29	B.4	O	Pathology West - NSW Health Pathology
hCoV-19/Australia/NSW08/2020	EPI_ISL_413594	2020-02-28	B	O	Pathology West - NSW Health Pathology
hCoV-19/Australia/NSW10/2020	EPI_ISL_413596	2020-02-28	B	O	Pathology West - NSW Health Pathology
hCoV-19/Australia/NSW100/2020	EPI_ISL_427722	2020-03-19	A.1	S	Pathology West - NSW Health Pathology
hCoV-19/Australia/NSW1000/2020	EPI_ISL_591512	2020-10-07	D.2	GR	Sydney South West Pathology Service (SSWPS) - Liverpool Hospital - NSW Health Pathology
hCoV-19/Australia/NSW1001/2020	EPI_ISL_591505	2020-10-08	D.2	GR	St Vincent's Pathology (SydPath)
hCoV-19/Australia/NSW1002/2020	EPI_ISL_591506	2020-10-08	D.2	GR	St Vincent's Pathology (SydPath)
hCoV-19/Australia/NSW1003/2020	EPI_ISL_591492	2020-10-10	D.2	GR	Medlab Pathology
hCoV-19/Australia/NSW1004/2020	EPI_ISL_591500	2020-10-11	D.2	GR	Pathology West - NSW Health Pathology
hCoV-19/Australia/NSW1005/2020	EPI_ISL_591501	2020-10-12	D.2	GR	Pathology West - NSW Health Pathology
hCoV-19/Australia/NSW1006/2020	EPI_ISL_591513	2020-10-11	D.2	GR	Sydney South West Pathology Service (SSWPS) - Liverpool Hospital - NSW Health Pathology
hCoV-19/Australia/NSW1007/2020	EPI_ISL_591514	2020-10-11	D.2	GR	Sydney South West Pathology Service (SSWPS) - Liverpool Hospital - NSW Health Pathology
hCoV-19/Australia/NSW1008/2020	EPI_ISL_591515	2020-10-11	D.2	GR	Sydney South West Pathology Service (SSWPS) - Liverpool Hospital - NSW Health Pathology
hCoV-19/Australia/NSW1009/2020	EPI_ISL_591489	2020-10-12	D.2	GR	Laverty Pathology
hCoV-19/Australia/NSW101/2020	EPI_ISL_427717	2020-03-16	B	O	Pathology West - NSW Health Pathology
hCoV-19/Australia/NSW1010/2020	EPI_ISL_591490	2020-10-12	D.2	GR	Laverty Pathology
hCoV-19/Australia/NSW1011/2020	EPI_ISL_591491	2020-10-12	D.2	GR	Laverty Pathology
hCoV-19/Australia/NSW1012/2020	EPI_ISL_591485	2020-10-12	D.2	GR	Histopath
hCoV-19/Australia/NSW1013/2020	EPI_ISL_591516	2020-10-14	D.2	GR	Sydney South West Pathology Service (SSWPS) - Liverpool Hospital - NSW Health Pathology
hCoV-19/Australia/NSW1014/2020	EPI_ISL_591486	2020-10-13	D.2	GR	Histopath
hCoV-19/Australia/NSW1015/2020	EPI_ISL_593660	2020-03-22	B.1	GH	Pathology West - NSW Health Pathology
hCoV-19/Australia/NSW1016/2020	EPI_ISL_593661	2020-03-26	B.1	GH	Pathology West - NSW Health Pathology
hCoV-19/Australia/NSW1017/2020	EPI_ISL_593662	2020-03-25	A.2.2	S	Pathology West - NSW Health Pathology
hCoV-19/Australia/NSW1018/2020	EPI_ISL_593663	2020-03-28	B.1	G	Pathology West - NSW Health Pathology
hCoV-19/Australia/NSW1019/2020	EPI_ISL_593664	2020-03-29	B.1.1.29	GR	Pathology West - NSW Health Pathology
hCoV-19/Australia/NSW102/2020	EPI_ISL_427656	2020-03-11	B.1	G	Pathology West - NSW Health Pathology
hCoV-19/Australia/NSW1020/2020	EPI_ISL_593665	2020-03-26	B.1.356	GH	Pathology West - NSW Health Pathology
hCoV-19/Australia/NSW1021/2020	EPI_ISL_593666	2020-03-26	B.1	G	Pathology West - NSW Health Pathology
hCoV-19/Australia/NSW1023/2020	EPI_ISL_593667	2020-04-28	B.1.319	GH	Pathology West - NSW Health Pathology
hCoV-19/Australia/NSW1024/2020	EPI_ISL_593755	2020-03-27	B.1	GH	Sydney South West Pathology Service (SSWPS) - Liverpool Hospital - NSW Health Pathology
hCoV-19/Australia/NSW1025/2020	EPI_ISL_699641	2020-04-01	B.29	V	Sydney South West Pathology Service (SSWPS) - Liverpool Hospital - NSW Health Pathology
hCoV-19/Australia/NSW1026/2020	EPI_ISL_593683	2020-03-26	B.1	G	South Eastern Area Laboratory Services (SEALS)
hCoV-19/Australia/NSW1027/2020	EPI_ISL_593756	2020-03-15	A.3	S	Sydney South West Pathology Service (SSWPS) - Liverpool Hospital - NSW Health Pathology
hCoV-19/Australia/NSW1028/2020	EPI_ISL_593757	2020-03-16	B.29	V	Sydney South West Pathology Service (SSWPS) - Liverpool Hospital - NSW Health Pathology
hCoV-19/Australia/NSW1029/2020	EPI_ISL_593758	2020-03-18	B.6	O	Sydney South West Pathology Service (SSWPS) - Liverpool Hospital - NSW Health Pathology
hCoV-19/Australia/NSW103/2020	EPI_ISL_427657	2020-03-10	B.1	G	Pathology West - NSW Health Pathology
hCoV-19/Australia/NSW1030/2020	EPI_ISL_593759	2020-03-18	B.29	V	Sydney South West Pathology Service (SSWPS) - Liverpool Hospital - NSW Health Pathology
hCoV-19/Australia/NSW1031/2020	EPI_ISL_593668	2020-07-07	D.2	GR	Pathology West - NSW Health Pathology
hCoV-19/Australia/NSW1032/2020	EPI_ISL_593684	2020-06-24	B.1.2	GH	South Eastern Area Laboratory Services (SEALS)
hCoV-19/Australia/NSW1033/2020	EPI_ISL_593685	2020-06-26	B.1	GH	South Eastern Area Laboratory Services (SEALS)
hCoV-19/Australia/NSW1034/2020	EPI_ISL_593686	2020-06-16	B.1	GH	South Eastern Area Laboratory Services (SEALS)
hCoV-19/Australia/NSW1035/2020	EPI_ISL_593687	2020-07-02	B.1.1.28	GR	South Eastern Area Laboratory Services (SEALS)
hCoV-19/Australia/NSW1036/2020	EPI_ISL_593688	2020-07-02	B.1.36	GH	South Eastern Area Laboratory Services (SEALS)
hCoV-19/Australia/NSW1037/2020	EPI_ISL_593689	2020-06-30	B.1.1.133	GR	South Eastern Area Laboratory Services (SEALS)
hCoV-19/Australia/NSW1038/2020	EPI_ISL_593690	2020-06-28	B.1.2	GH	South Eastern Area Laboratory Services (SEALS)
hCoV-19/Australia/NSW1039/2020	EPI_ISL_593691	2020-06-30	B.1.1.254	GR	South Eastern Area Laboratory Services (SEALS)
hCoV-19/Australia/NSW104/2020	EPI_ISL_427677	2020-03-16	B.1	G	Pathology West - NSW Health Pathology
hCoV-19/Australia/NSW1040/2020	EPI_ISL_593692	2020-06-29	B.1.1.133	GR	South Eastern Area Laboratory Services (SEALS)
hCoV-19/Australia/NSW1041/2020	EPI_ISL_593693	2020-06-29	B.1.1.29	GR	South Eastern Area Laboratory Services (SEALS)
hCoV-19/Australia/NSW1042/2020	EPI_ISL_593694	2020-07-04	B.1.1.317	GR	South Eastern Area Laboratory Services (SEALS)
hCoV-19/Australia/NSW1043/2020	EPI_ISL_593695	2020-07-04	B.1.1.189	GR	South Eastern Area Laboratory Services (SEALS)
hCoV-19/Australia/NSW1044/2020	EPI_ISL_593696	2020-07-04	B.1.1.70	GR	South Eastern Area Laboratory Services (SEALS)
hCoV-19/Australia/NSW1045/2020	EPI_ISL_593697	2020-07-04	B.1.1.1	GR	South Eastern Area Laboratory Services (SEALS)
hCoV-19/Australia/NSW1046/2020	EPI_ISL_593698	2020-07-04	B.1.1.28	GR	South Eastern Area Laboratory Services (SEALS)
hCoV-19/Australia/NSW1047/2020	EPI_ISL_593699	2020-07-08	D.2	GR	South Eastern Area Laboratory Services (SEALS)
hCoV-19/Australia/NSW1048/2020	EPI_ISL_593700	2020-07-05	B.1.36	GH	South Eastern Area Laboratory Services (SEALS)
hCoV-19/Australia/NSW1049/2020	EPI_ISL_593701	2020-07-04	B.1.36	GH	South Eastern Area Laboratory Services (SEALS)
hCoV-19/Australia/NSW105/2020	EPI_ISL_427686	2020-03-23	B.1	G	Pathology West - NSW Health Pathology
hCoV-19/Australia/NSW1050/2020	EPI_ISL_593702	2020-07-08	B.1	GH	South Eastern Area Laboratory Services (SEALS)
hCoV-19/Australia/NSW1051/2020	EPI_ISL_593703	2020-07-08	B.1.2	GH	South Eastern Area Laboratory Services (SEALS)
hCoV-19/Australia/NSW1052/2020	EPI_ISL_593704	2020-07-12	B.1.243	G	South Eastern Area Laboratory Services (SEALS)
hCoV-19/Australia/NSW1053/2020	EPI_ISL_593705	2020-07-11	D.2	GR	South Eastern Area Laboratory Services (SEALS)
hCoV-19/Australia/NSW1054/2020	EPI_ISL_593706	2020-07-09	B.1	G	South Eastern Area Laboratory Services (SEALS)
hCoV-19/Australia/NSW1055/2020	EPI_ISL_593707	2020-07-07	B.1.36	GH	South Eastern Area Laboratory Services (SEALS)
hCoV-19/Australia/NSW1056/2020	EPI_ISL_593655	2020-07-12	B.1.1.133	GR	Pathology North - Hunter - NSW Health Pathology
hCoV-19/Australia/NSW1057/2020	EPI_ISL_593669	2020-07-13	D.2	GR	Pathology West - NSW Health Pathology
hCoV-19/Australia/NSW1058/2020	EPI_ISL_593646	2020-07-14	D.2	GR	4Cyte Pathology
hCoV-19/Australia/NSW1059/2020	EPI_ISL_593670	2020-07-19	D.2	GR	Pathology West - NSW Health Pathology
hCoV-19/Australia/NSW106/2020	EPI_ISL_427748	2020-03-25	B.1	G	Pathology West - NSW Health Pathology
hCoV-19/Australia/NSW1060/2020	EPI_ISL_593649	2020-07-20	D.2	GR	Austech Medical Laboratories
hCoV-19/Australia/NSW1061/2020	EPI_ISL_593650	2020-07-17	D.2	GR	Douglass Hanly Moir Pathology
hCoV-19/Australia/NSW1062/2020	EPI_ISL_593671	2020-07-28	D.2	GR	Pathology West - NSW Health Pathology
hCoV-19/Australia/NSW1063/2020	EPI_ISL_593672	2020-07-30	D.2	GR	Pathology West - NSW Health Pathology
hCoV-19/Australia/NSW1064/2020	EPI_ISL_593760	2020-07-25	D.2	GR	Sydney South West Pathology Service (SSWPS) - Liverpool Hospital - NSW Health Pathology
hCoV-19/Australia/NSW1065/2020	EPI_ISL_593673	2020-08-02	D.2	GR	Pathology West - NSW Health Pathology
hCoV-19/Australia/NSW1066/2020	EPI_ISL_593674	2020-08-02	D.2	GR	Pathology West - NSW Health Pathology
hCoV-19/Australia/NSW1067/2020	EPI_ISL_593675	2020-08-02	D.2	GR	Pathology West - NSW Health Pathology
hCoV-19/Australia/NSW1068/2020	EPI_ISL_593708	2020-08-01	B.1	GH	South Eastern Area Laboratory Services (SEALS)
hCoV-19/Australia/NSW1069/2020	EPI_ISL_593709	2020-07-16	B.1	G	South Eastern Area Laboratory Services (SEALS)
hCoV-19/Australia/NSW107/2020	EPI_ISL_427772	2020-03-26	B.1	G	Pathology West - NSW Health Pathology
hCoV-19/Australia/NSW1070/2020	EPI_ISL_593656	2020-08-04	D.2	GR	Pathology North - Hunter - NSW Health Pathology
hCoV-19/Australia/NSW1071/2020	EPI_ISL_593659	2020-08-09	D.2	GR	Pathology North - Royal North Shore Hospital - NSW Health Pathology
hCoV-19/Australia/NSW1072/2020	EPI_ISL_593657	2020-08-08	D.2	GR	Pathology North - Hunter - NSW Health Pathology
hCoV-19/Australia/NSW1073/2020	EPI_ISL_593761	2020-08-06	D.2	GR	Sydney South West Pathology Service (SSWPS) - Liverpool Hospital - NSW Health Pathology
hCoV-19/Australia/NSW1074/2020	EPI_ISL_593676	2020-08-10	D.2	GR	Pathology West - NSW Health Pathology
hCoV-19/Australia/NSW1075/2020	EPI_ISL_593677	2020-08-10	D.2	GR	Pathology West - NSW Health Pathology
hCoV-19/Australia/NSW1076/2020	EPI_ISL_593710	2020-08-04	B.1.2	GH	South Eastern Area Laboratory Services (SEALS)
hCoV-19/Australia/NSW1077/2020	EPI_ISL_593711	2020-07-31	B.1.1.28	GR	South Eastern Area Laboratory Services (SEALS)
hCoV-19/Australia/NSW1078/2020	EPI_ISL_593767	2020-08-11	D.2	GR	Sydney South West Pathology Service (SSWPS) - Royal Prince Alfred Hospital - NSW Health Pathology
hCoV-19/Australia/NSW1079/2020	EPI_ISL_593654	2020-08-14	B.1.2	GH	Medlab Pathology
hCoV-19/Australia/NSW108/2020	EPI_ISL_427804	2020-03-19	B.1	G	Pathology West - NSW Health Pathology
hCoV-19/Australia/NSW1080/2020	EPI_ISL_593653	2020-08-10	D.2	GR	Laverty Pathology
hCoV-19/Australia/NSW1081/2020	EPI_ISL_593769	2020-08-08	D.2	GR	The Children's Hospital at Westmead
hCoV-19/Australia/NSW1082/2020	EPI_ISL_593678	2020-08-15	D.2	GR	Pathology West - NSW Health Pathology
hCoV-19/Australia/NSW1083/2020	EPI_ISL_593712	2020-08-08	B.1.1.284	GR	South Eastern Area Laboratory Services (SEALS)
hCoV-19/Australia/NSW1084/2020	EPI_ISL_593679	2020-08-14	D.2	GR	Pathology West - NSW Health Pathology
hCoV-19/Australia/NSW1085/2020	EPI_ISL_593680	2020-08-17	D.2	GR	Pathology West - NSW Health Pathology
hCoV-19/Australia/NSW1086/2020	EPI_ISL_593766	2020-08-08	B.1.2	GH	Sydney South West Pathology Service (SSWPS) - Royal Prince Alfred Hospital - NSW Health Pathology
hCoV-19/Australia/NSW1087/2020	EPI_ISL_593681	2020-08-19	D.2	GR	Pathology West - NSW Health Pathology
hCoV-19/Australia/NSW1088/2020	EPI_ISL_593651	2020-08-20	D.2	GR	Douglass Hanly Moir Pathology
hCoV-19/Australia/NSW1089/2020	EPI_ISL_593768	2020-08-19	D.2	GR	Sydney South West Pathology Service (SSWPS) - Royal Prince Alfred Hospital - NSW Health Pathology
hCoV-19/Australia/NSW109/2020	EPI_ISL_427754	2020-03-25	B.1	G	Pathology West - NSW Health Pathology
hCoV-19/Australia/NSW1090/2020	EPI_ISL_593762	2020-08-19	D.2	GR	Sydney South West Pathology Service (SSWPS) - Liverpool Hospital - NSW Health Pathology
hCoV-19/Australia/NSW1091/2020	EPI_ISL_593647	2020-08-24	D.2	GR	4Cyte Pathology
hCoV-19/Australia/NSW1092/2020	EPI_ISL_593648	2020-08-24	D.2	GR	4Cyte Pathology
hCoV-19/Australia/NSW1093/2020	EPI_ISL_593682	2020-08-26	D.2	GR	Pathology West - NSW Health Pathology
hCoV-19/Australia/NSW1094/2020	EPI_ISL_593763	2020-08-27	D.2	GR	Sydney South West Pathology Service (SSWPS) - Liverpool Hospital - NSW Health Pathology
hCoV-19/Australia/NSW1095/2020	EPI_ISL_593652	2020-08-29	D.2	GR	Histopath
hCoV-19/Australia/NSW1096/2020	EPI_ISL_593658	2020-08-30	D.2	GR	Pathology North - Hunter - NSW Health Pathology
hCoV-19/Australia/NSW1097/2020	EPI_ISL_593764	2020-09-03	D.2	GR	Sydney South West Pathology Service (SSWPS) - Liverpool Hospital - NSW Health Pathology
hCoV-19/Australia/NSW1098/2020	EPI_ISL_593713	2020-08-23	B.1.240	G	South Eastern Area Laboratory Services (SEALS)
hCoV-19/Australia/NSW1099/2020	EPI_ISL_593714	2020-08-29	B.1.1.101	GR	South Eastern Area Laboratory Services (SEALS)
hCoV-19/Australia/NSW11/2020	EPI_ISL_413597	2020-03-02	B.4	O	Pathology West - NSW Health Pathology
hCoV-19/Australia/NSW110/2020	EPI_ISL_427741	2020-03-21	B.1	G	Pathology West - NSW Health Pathology
hCoV-19/Australia/NSW1100/2020	EPI_ISL_593715	2020-08-29	B.1.36	GH	South Eastern Area Laboratory Services (SEALS)
hCoV-19/Australia/NSW1101/2020	EPI_ISL_593716	2020-08-29	B.1.36	GH	South Eastern Area Laboratory Services (SEALS)
hCoV-19/Australia/NSW1102/2020	EPI_ISL_593717	2020-08-29	B.1.36	GH	South Eastern Area Laboratory Services (SEALS)
hCoV-19/Australia/NSW1103/2020	EPI_ISL_593718	2020-08-31	B.1.1.80	GR	South Eastern Area Laboratory Services (SEALS)
hCoV-19/Australia/NSW1104/2020	EPI_ISL_593719	2020-08-22	B.1.1.63	GR	South Eastern Area Laboratory Services (SEALS)
hCoV-19/Australia/NSW1105/2020	EPI_ISL_593720	2020-06-06	B.1.1.304	GR	South Eastern Area Laboratory Services (SEALS)
hCoV-19/Australia/NSW1106/2020	EPI_ISL_593721	2020-08-20	B.1.177	GV	South Eastern Area Laboratory Services (SEALS)
hCoV-19/Australia/NSW1107/2020	EPI_ISL_593722	2020-08-11	B.1.1.162	GR	South Eastern Area Laboratory Services (SEALS)
hCoV-19/Australia/NSW1108/2020	EPI_ISL_593723	2020-08-11	B.1.1.162	GR	South Eastern Area Laboratory Services (SEALS)
hCoV-19/Australia/NSW1109/2020	EPI_ISL_593724	2020-08-15	B.1	G	South Eastern Area Laboratory Services (SEALS)
hCoV-19/Australia/NSW111/2020	EPI_ISL_427661	2020-03-16	B.1	G	Pathology West - NSW Health Pathology
hCoV-19/Australia/NSW1110/2020	EPI_ISL_593725	2020-08-29	B.1.1.101	GR	South Eastern Area Laboratory Services (SEALS)
hCoV-19/Australia/NSW1111/2020	EPI_ISL_593726	2020-07-03	B.1	GH	South Eastern Area Laboratory Services (SEALS)
hCoV-19/Australia/NSW1112/2020	EPI_ISL_593727	2020-09-01	D.2	GR	South Eastern Area Laboratory Services (SEALS)
hCoV-19/Australia/NSW1113/2020	EPI_ISL_593728	2020-09-02	D.2	GR	South Eastern Area Laboratory Services (SEALS)
hCoV-19/Australia/NSW1114/2020	EPI_ISL_593770	2020-09-15	D.2	GR	NA
hCoV-19/Australia/NSW1115/2020	EPI_ISL_593729	2020-09-15	B.1.1.63	GR	South Eastern Area Laboratory Services (SEALS)
hCoV-19/Australia/NSW1116/2020	EPI_ISL_593730	2020-09-15	B.1.426	GH	South Eastern Area Laboratory Services (SEALS)
hCoV-19/Australia/NSW1117/2020	EPI_ISL_593731	2020-09-15	B.1.36	GH	South Eastern Area Laboratory Services (SEALS)
hCoV-19/Australia/NSW1118/2020	EPI_ISL_593732	2020-09-12	D.2	GR	South Eastern Area Laboratory Services (SEALS)
hCoV-19/Australia/NSW1119/2020	EPI_ISL_593733	2020-09-12	B.1.1.274	GR	South Eastern Area Laboratory Services (SEALS)
hCoV-19/Australia/NSW112/2020	EPI_ISL_427666	2020-03-15	B.1	G	Pathology West - NSW Health Pathology
hCoV-19/Australia/NSW1120/2020	EPI_ISL_593734	2020-09-12	B.1.36	GH	South Eastern Area Laboratory Services (SEALS)
hCoV-19/Australia/NSW1121/2020	EPI_ISL_593735	2020-09-13	B.1.9	GH	South Eastern Area Laboratory Services (SEALS)
hCoV-19/Australia/NSW1122/2020	EPI_ISL_593736	2020-09-13	B.1.9	GH	South Eastern Area Laboratory Services (SEALS)
hCoV-19/Australia/NSW1123/2020	EPI_ISL_593737	2020-09-13	B.4	O	South Eastern Area Laboratory Services (SEALS)
hCoV-19/Australia/NSW1124/2020	EPI_ISL_593738	2020-09-09	B.1.160	GH	South Eastern Area Laboratory Services (SEALS)
hCoV-19/Australia/NSW1125/2020	EPI_ISL_593739	2020-09-10	B.1.1.46	GR	South Eastern Area Laboratory Services (SEALS)
hCoV-19/Australia/NSW1126/2020	EPI_ISL_593740	2020-09-11	B.1.36	GH	South Eastern Area Laboratory Services (SEALS)
hCoV-19/Australia/NSW1127/2020	EPI_ISL_593741	2020-09-08	B.1.1.38	GR	South Eastern Area Laboratory Services (SEALS)
hCoV-19/Australia/NSW1128/2020	EPI_ISL_699642	2020-09-12	B.1.1	GR	South Eastern Area Laboratory Services (SEALS)
hCoV-19/Australia/NSW1129/2020	EPI_ISL_593742	2020-09-08	B.1.258.9	G	South Eastern Area Laboratory Services (SEALS)
hCoV-19/Australia/NSW113/2020	EPI_ISL_427728	2020-03-17	B.1	G	Pathology West - NSW Health Pathology
hCoV-19/Australia/NSW1130/2020	EPI_ISL_593743	2020-09-05	B.1.1.216	GR	South Eastern Area Laboratory Services (SEALS)
hCoV-19/Australia/NSW1131/2020	EPI_ISL_593765	2020-09-23	D.2	GR	Sydney South West Pathology Service (SSWPS) - Liverpool Hospital - NSW Health Pathology
hCoV-19/Australia/NSW1132/2020	EPI_ISL_593744	2020-09-29	D.2	GR	South Eastern Area Laboratory Services (SEALS)
hCoV-19/Australia/NSW1133/2020	EPI_ISL_593745	2020-10-04	B.1.459	GH	South Eastern Area Laboratory Services (SEALS)
hCoV-19/Australia/NSW1134/2020	EPI_ISL_593771	2020-04-09	B.1.98	G	NA
hCoV-19/Australia/NSW1135/2020	EPI_ISL_593746	2020-04-27	B.6	O	South Eastern Area Laboratory Services (SEALS)
hCoV-19/Australia/NSW1136/2020	EPI_ISL_593747	2020-04-27	B.6	O	South Eastern Area Laboratory Services (SEALS)
hCoV-19/Australia/NSW1137/2020	EPI_ISL_593748	2020-07-27	B.1	G	South Eastern Area Laboratory Services (SEALS)
hCoV-19/Australia/NSW1139/2020	EPI_ISL_593749	2020-06-16	B.1	GH	South Eastern Area Laboratory Services (SEALS)
hCoV-19/Australia/NSW114/2020	EPI_ISL_427724	2020-03-19	B.1	G	Pathology West - NSW Health Pathology
hCoV-19/Australia/NSW1140/2020	EPI_ISL_593750	2020-09-17	B.1.1.274	GR	South Eastern Area Laboratory Services (SEALS)
hCoV-19/Australia/NSW1141/2020	EPI_ISL_593751	2020-10-03	B.1.221	G	South Eastern Area Laboratory Services (SEALS)
hCoV-19/Australia/NSW1142/2020	EPI_ISL_593752	2020-09-22	B.1.160	GH	South Eastern Area Laboratory Services (SEALS)
hCoV-19/Australia/NSW1143/2020	EPI_ISL_593753	2020-09-30	B.1.36	GH	South Eastern Area Laboratory Services (SEALS)
hCoV-19/Australia/NSW1145/2020	EPI_ISL_593754	2020-09-20	B.1.369	GH	South Eastern Area Laboratory Services (SEALS)
hCoV-19/Australia/NSW1146/2020	EPI_ISL_699643	2020-10-12	D.2	GR	Medlab Pathology
hCoV-19/Australia/NSW1148/2020	EPI_ISL_629001	2020-09-17	B.1.36	GH	South Eastern Area Laboratory Services (SEALS)
hCoV-19/Australia/NSW1149/2020	EPI_ISL_629002	2020-10-14	D.2	GR	Sydney South West Pathology Service (SSWPS) - Liverpool Hospital - NSW Health Pathology
hCoV-19/Australia/NSW115/2020	EPI_ISL_427696	2020-03-21	B.1.197	G	Pathology West - NSW Health Pathology
hCoV-19/Australia/NSW1150/2020	EPI_ISL_629003	2020-10-06	B.1.1.243	GR	South Eastern Area Laboratory Services (SEALS)
hCoV-19/Australia/NSW1151/2020	EPI_ISL_629004	2020-10-07	B.1.1.141	GR	South Eastern Area Laboratory Services (SEALS)
hCoV-19/Australia/NSW1152/2020	EPI_ISL_629005	2020-10-10	B.1.2	GH	South Eastern Area Laboratory Services (SEALS)
hCoV-19/Australia/NSW1153/2020	EPI_ISL_629006	2020-10-10	B.1.2	GH	South Eastern Area Laboratory Services (SEALS)
hCoV-19/Australia/NSW1154/2020	EPI_ISL_629007	2020-10-25	D.2	GR	Laverty Pathology
hCoV-19/Australia/NSW1155/2020	EPI_ISL_629008	2020-10-27	D.2	GR	Laverty Pathology
hCoV-19/Australia/NSW1156/2020	EPI_ISL_629009	2020-10-30	D.2	GR	Laverty Pathology
hCoV-19/Australia/NSW1157/2020	EPI_ISL_629010	2020-10-15	B.1.1.90	GR	Sydney South West Pathology Service (SSWPS) - Royal Prince Alfred Hospital - NSW Health Pathology
hCoV-19/Australia/NSW1158/2020	EPI_ISL_629029	2020-09-24	B.1.177	GV	South Eastern Area Laboratory Services (SEALS)
hCoV-19/Australia/NSW1159/2020	EPI_ISL_629030	2020-09-28	B.1.1	GR	South Eastern Area Laboratory Services (SEALS)
hCoV-19/Australia/NSW116/2020	EPI_ISL_427698	2020-03-21	B.1.197	G	Pathology West - NSW Health Pathology
hCoV-19/Australia/NSW1161/2020	EPI_ISL_639729	2020-08-02	D.2	GR	Sydney South West Pathology Service (SSWPS) - Liverpool Hospital - NSW Health Pathology
hCoV-19/Australia/NSW1162/2020	EPI_ISL_639730	2020-08-03	D.2	GR	Sydney South West Pathology Service (SSWPS) - Liverpool Hospital - NSW Health Pathology
hCoV-19/Australia/NSW1163/2020	EPI_ISL_639731	2020-10-07	D.2	GR	Laverty Pathology
hCoV-19/Australia/NSW1164/2020	EPI_ISL_639732	2020-10-18	D.2	GR	Sydney South West Pathology Service (SSWPS) - Liverpool Hospital - NSW Health Pathology
hCoV-19/Australia/NSW1165/2020	EPI_ISL_639733	2020-11-02	D.2	GR	Laverty Pathology
hCoV-19/Australia/NSW1166/2020	EPI_ISL_639734	2020-11-02	D.2	GR	Sydney South West Pathology Service (SSWPS) - Liverpool Hospital - NSW Health Pathology
hCoV-19/Australia/NSW1167/2020	EPI_ISL_639735	2020-11-02	D.2	GR	Sydney South West Pathology Service (SSWPS) - Liverpool Hospital - NSW Health Pathology
hCoV-19/Australia/NSW1168/2020	EPI_ISL_639736	2020-10-21	B.1.1.312	GR	South Eastern Area Laboratory Services (SEALS)
hCoV-19/Australia/NSW1169/2020	EPI_ISL_639737	2020-10-20	B.1.1.1	GR	South Eastern Area Laboratory Services (SEALS)
hCoV-19/Australia/NSW117/2020	EPI_ISL_427756	2020-03-24	B.1.415	G	Pathology West - NSW Health Pathology
hCoV-19/Australia/NSW1170/2020	EPI_ISL_639738	2020-10-26	B.1.221	G	South Eastern Area Laboratory Services (SEALS)
hCoV-19/Australia/NSW1172/2020	EPI_ISL_667777	2020-08-31	D.2	GR	Pathology West - NSW Health Pathology
hCoV-19/Australia/NSW1173/2020	EPI_ISL_667778	2020-10-28	D.2	GR	Sydney South West Pathology Service (SSWPS) - Royal Prince Alfred Hospital - NSW Health Pathology
hCoV-19/Australia/NSW1174/2020	EPI_ISL_667779	2020-10-16	B.1.1.163	GR	South Eastern Area Laboratory Services (SEALS)
hCoV-19/Australia/NSW1176/2020	EPI_ISL_667780	2020-11-01	B.1.177	GV	South Eastern Area Laboratory Services (SEALS)
hCoV-19/Australia/NSW1177/2020	EPI_ISL_667781	2020-11-02	B.1.221	G	South Eastern Area Laboratory Services (SEALS)
hCoV-19/Australia/NSW1178/2020	EPI_ISL_667782	2020-10-24	B.1.1.190	GR	South Eastern Area Laboratory Services (SEALS)
hCoV-19/Australia/NSW118/2020	EPI_ISL_427693	2020-03-22	B.1	G	Pathology West - NSW Health Pathology
hCoV-19/Australia/NSW1180/2020	EPI_ISL_667783	2020-10-26	B.1.160	GH	South Eastern Area Laboratory Services (SEALS)
hCoV-19/Australia/NSW1181/2020	EPI_ISL_667784	2020-10-22	B.1.2	GH	South Eastern Area Laboratory Services (SEALS)
hCoV-19/Australia/NSW1182/2020	EPI_ISL_667785	2020-10-22	B.1.36	GH	South Eastern Area Laboratory Services (SEALS)
hCoV-19/Australia/NSW1184/2020	EPI_ISL_667786	2020-10-24	B.1.2	GH	South Eastern Area Laboratory Services (SEALS)
hCoV-19/Australia/NSW1186/2020	EPI_ISL_667787	2020-10-21	B.1.177	GV	South Eastern Area Laboratory Services (SEALS)
hCoV-19/Australia/NSW1187/2020	EPI_ISL_667788	2020-10-30	B.1.1.216	GR	South Eastern Area Laboratory Services (SEALS)
hCoV-19/Australia/NSW1188/2020	EPI_ISL_667789	2020-10-28	B.1.160	GH	South Eastern Area Laboratory Services (SEALS)
hCoV-19/Australia/NSW1189/2020	EPI_ISL_667790	2020-10-30	B.1.160	GH	South Eastern Area Laboratory Services (SEALS)
hCoV-19/Australia/NSW119/2020	EPI_ISL_427669	2020-03-22	B.1.319	GH	Pathology West - NSW Health Pathology
hCoV-19/Australia/NSW1190/2020	EPI_ISL_667791	2020-10-25	B.1.1.39	GR	South Eastern Area Laboratory Services (SEALS)
hCoV-19/Australia/NSW1191/2020	EPI_ISL_671673	2020-10-21	B.1.36	GH	South Eastern Area Laboratory Services (SEALS)
hCoV-19/Australia/NSW1193/2020	EPI_ISL_667793	2020-10-30	B.1.160	GH	South Eastern Area Laboratory Services (SEALS)
hCoV-19/Australia/NSW1194/2020	EPI_ISL_667794	2020-10-30	B.1.36.10	GH	South Eastern Area Laboratory Services (SEALS)
hCoV-19/Australia/NSW1195/2020	EPI_ISL_667795	2020-10-30	B.1.160	GH	South Eastern Area Laboratory Services (SEALS)
hCoV-19/Australia/NSW1196/2020	EPI_ISL_667796	2020-10-11	B.1.36	GH	South Eastern Area Laboratory Services (SEALS)
hCoV-19/Australia/NSW1197/2020	EPI_ISL_667797	2020-10-17	B.1.1.269	GR	South Eastern Area Laboratory Services (SEALS)
hCoV-19/Australia/NSW1198/2020	EPI_ISL_667798	2020-11-06	B.1.160	GH	South Eastern Area Laboratory Services (SEALS)
hCoV-19/Australia/NSW1199/2020	EPI_ISL_667799	2020-11-05	B.1.258	G	South Eastern Area Laboratory Services (SEALS)
hCoV-19/Australia/NSW12/2020	EPI_ISL_413598	2020-03-04	B.4	O	Pathology West - NSW Health Pathology
hCoV-19/Australia/NSW120/2020	EPI_ISL_427679	2020-03-22	B.1.319	GH	Pathology West - NSW Health Pathology
hCoV-19/Australia/NSW1200/2020	EPI_ISL_667800	2020-11-07	B.1.160	GH	South Eastern Area Laboratory Services (SEALS)
hCoV-19/Australia/NSW1201/2020	EPI_ISL_667801	2020-11-08	B.1.237	G	South Eastern Area Laboratory Services (SEALS)
hCoV-19/Australia/NSW1202/2020	EPI_ISL_699653	2020-11-09	B.1.1.207	GR	South Eastern Area Laboratory Services (SEALS)
hCoV-19/Australia/NSW1203/2020	EPI_ISL_667802	2020-11-06	B.1.2	GH	South Eastern Area Laboratory Services (SEALS)
hCoV-19/Australia/NSW1204/2020	EPI_ISL_699654	2020-11-07	B.1.1.231	GR	South Eastern Area Laboratory Services (SEALS)
hCoV-19/Australia/NSW1205/2020	EPI_ISL_667803	2020-11-08	B.1.1.162	GR	South Eastern Area Laboratory Services (SEALS)
hCoV-19/Australia/NSW1206/2020	EPI_ISL_667804	2020-11-09	B.1.1.103	GR	South Eastern Area Laboratory Services (SEALS)
hCoV-19/Australia/NSW1207/2020	EPI_ISL_667805	2020-11-07	B.1.36	GH	South Eastern Area Laboratory Services (SEALS)
hCoV-19/Australia/NSW1208/2020	EPI_ISL_667806	2020-11-03	B.1.1.279	GR	South Eastern Area Laboratory Services (SEALS)
hCoV-19/Australia/NSW1209/2020	EPI_ISL_672574	2020-12-02	B.1.240	G	Histopath
hCoV-19/Australia/NSW121/2020	EPI_ISL_427688	2020-03-22	B.1.319	GH	Pathology West - NSW Health Pathology
hCoV-19/Australia/NSW1211/2020	EPI_ISL_672655	2020-11-16	B.1.2	GH	South Eastern Area Laboratory Services (SEALS)
hCoV-19/Australia/NSW1212/2020	EPI_ISL_672656	2020-11-19	B.1.36.19	GH	South Eastern Area Laboratory Services (SEALS)
hCoV-19/Australia/NSW1213/2020	EPI_ISL_672657	2020-11-19	B.1.36.19	GH	South Eastern Area Laboratory Services (SEALS)
hCoV-19/Australia/NSW1214/2020	EPI_ISL_672658	2020-11-19	B.1.2	GH	South Eastern Area Laboratory Services (SEALS)
hCoV-19/Australia/NSW1215/2020	EPI_ISL_672659	2020-11-17	B.1.36	GH	South Eastern Area Laboratory Services (SEALS)
hCoV-19/Australia/NSW1216/2020	EPI_ISL_672660	2020-11-14	B.1.36	GH	South Eastern Area Laboratory Services (SEALS)
hCoV-19/Australia/NSW1217/2020	EPI_ISL_672661	2020-11-13	B.1.1.29	GR	South Eastern Area Laboratory Services (SEALS)
hCoV-19/Australia/NSW1218/2020	EPI_ISL_672662	2020-11-13	B.1.459	GH	South Eastern Area Laboratory Services (SEALS)
hCoV-19/Australia/NSW122/2020	EPI_ISL_427778	2020-03-26	B.1.319	GH	Pathology West - NSW Health Pathology
hCoV-19/Australia/NSW1221/2020	EPI_ISL_710120	2020-11-08	B.1.36	GH	South Eastern Area Laboratory Services (SEALS)
hCoV-19/Australia/NSW1223/2020	EPI_ISL_710121	2020-11-03	B.1.1.279	GR	South Eastern Area Laboratory Services (SEALS)
hCoV-19/Australia/NSW1224/2020	EPI_ISL_710122	2020-11-14	B.1.177	GV	South Eastern Area Laboratory Services (SEALS)
hCoV-19/Australia/NSW1225/2020	EPI_ISL_710123	2020-11-19	B.1.88	G	South Eastern Area Laboratory Services (SEALS)
hCoV-19/Australia/NSW1226/2020	EPI_ISL_710124	2020-11-29	B.1.1.64	GR	South Eastern Area Laboratory Services (SEALS)
hCoV-19/Australia/NSW1227/2020	EPI_ISL_710125	2020-12-02	B.1.517	GH	South Eastern Area Laboratory Services (SEALS)
hCoV-19/Australia/NSW1228/2020	EPI_ISL_710126	2020-12-04	B.1.177	GV	South Eastern Area Laboratory Services (SEALS)
hCoV-19/Australia/NSW1229/2020	EPI_ISL_710127	2020-12-01	B.1.36	GH	South Eastern Area Laboratory Services (SEALS)
hCoV-19/Australia/NSW123/2020	EPI_ISL_427780	2020-03-23	B.1.319	GH	Pathology West - NSW Health Pathology
hCoV-19/Australia/NSW1230/2020	EPI_ISL_710128	2020-12-01	B.1.361	GH	South Eastern Area Laboratory Services (SEALS)
hCoV-19/Australia/NSW1232/2020	EPI_ISL_740863	2020-11-30	B.1.2	GH	South Eastern Area Laboratory Services (SEALS)
hCoV-19/Australia/NSW1233/2020	EPI_ISL_740864	2020-11-29	B.1.2	GH	South Eastern Area Laboratory Services (SEALS)
hCoV-19/Australia/NSW1234/2020	EPI_ISL_740865	2020-11-30	B.1.240	G	South Eastern Area Laboratory Services (SEALS)
hCoV-19/Australia/NSW124/2020	EPI_ISL_427782	2020-03-26	B.1.319	GH	Pathology West - NSW Health Pathology
hCoV-19/Australia/NSW1240/2020	EPI_ISL_740871	2020-12-08	B.1	G	South Eastern Area Laboratory Services (SEALS)
hCoV-19/Australia/NSW1241/2020	EPI_ISL_740872	2020-12-08	B.1.429	GH	South Eastern Area Laboratory Services (SEALS)
hCoV-19/Australia/NSW1242/2020	EPI_ISL_740873	2020-12-09	B.1.1.7	GRY	South Eastern Area Laboratory Services (SEALS)
hCoV-19/Australia/NSW1243/2020	EPI_ISL_740874	2020-12-09	B.1.36	GH	South Eastern Area Laboratory Services (SEALS)
hCoV-19/Australia/NSW125/2020	EPI_ISL_427785	2020-03-23	B.1.319	GH	Pathology West - NSW Health Pathology
hCoV-19/Australia/NSW126/2020	EPI_ISL_427794	2020-03-23	B.1.319	GH	Pathology West - NSW Health Pathology
hCoV-19/Australia/NSW127/2020	EPI_ISL_427808	2020-03-26	B.1.319	GH	Pathology West - NSW Health Pathology
hCoV-19/Australia/NSW128/2020	EPI_ISL_427689	2020-03-22	B.1	GH	Pathology West - NSW Health Pathology
hCoV-19/Australia/NSW1284/2020	EPI_ISL_767850	2020-11-12	B.1.177	GV	South Eastern Area Laboratory Services (SEALS)
hCoV-19/Australia/NSW1285/2020	EPI_ISL_767851	2020-11-20	B.1.36.19	GH	South Eastern Area Laboratory Services (SEALS)
hCoV-19/Australia/NSW1286/2020	EPI_ISL_767852	2020-11-20	B.1.36.19	GH	South Eastern Area Laboratory Services (SEALS)
hCoV-19/Australia/NSW1287/2020	EPI_ISL_767853	2020-12-03	B.1.2	GH	Sydney South West Pathology Service (SSWPS) - Royal Prince Alfred Hospital - NSW Health Pathology
hCoV-19/Australia/NSW1288/2020	EPI_ISL_767854	2020-12-01	B.1.165	GH	Sydney South West Pathology Service (SSWPS) - Royal Prince Alfred Hospital - NSW Health Pathology
hCoV-19/Australia/NSW1289/2020	EPI_ISL_767855	2020-12-01	B.1.398	G	Sydney South West Pathology Service (SSWPS) - Royal Prince Alfred Hospital - NSW Health Pathology
hCoV-19/Australia/NSW129/2020	EPI_ISL_427760	2020-03-23	B.1.319	GH	Pathology West - NSW Health Pathology
hCoV-19/Australia/NSW1290/2020	EPI_ISL_767856	2020-12-01	B.1	GH	Sydney South West Pathology Service (SSWPS) - Royal Prince Alfred Hospital - NSW Health Pathology
hCoV-19/Australia/NSW1291/2020	EPI_ISL_767857	2020-11-29	B.1.1.141	GR	Sydney South West Pathology Service (SSWPS) - Royal Prince Alfred Hospital - NSW Health Pathology
hCoV-19/Australia/NSW1292/2020	EPI_ISL_767858	2020-11-22	B.1.258	G	Sydney South West Pathology Service (SSWPS) - Royal Prince Alfred Hospital - NSW Health Pathology
hCoV-19/Australia/NSW1293/2020	EPI_ISL_767859	2020-11-20	B.1.36	GH	Sydney South West Pathology Service (SSWPS) - Royal Prince Alfred Hospital - NSW Health Pathology
hCoV-19/Australia/NSW1294/2020	EPI_ISL_767860	2020-11-20	B.1.36	GH	Sydney South West Pathology Service (SSWPS) - Royal Prince Alfred Hospital - NSW Health Pathology
hCoV-19/Australia/NSW1295/2020	EPI_ISL_767861	2020-11-17	B.1.160	GH	Sydney South West Pathology Service (SSWPS) - Royal Prince Alfred Hospital - NSW Health Pathology
hCoV-19/Australia/NSW1296/2020	EPI_ISL_767862	2020-11-17	B.1.1.307	GR	Sydney South West Pathology Service (SSWPS) - Royal Prince Alfred Hospital - NSW Health Pathology
hCoV-19/Australia/NSW1297/2020	EPI_ISL_767863	2020-11-12	B.1.258	G	Sydney South West Pathology Service (SSWPS) - Royal Prince Alfred Hospital - NSW Health Pathology
hCoV-19/Australia/NSW1298/2020	EPI_ISL_767864	2020-11-08	B.1.2	GH	Sydney South West Pathology Service (SSWPS) - Royal Prince Alfred Hospital - NSW Health Pathology
hCoV-19/Australia/NSW1299/2020	EPI_ISL_767865	2020-11-08	B.1.1.70	GR	Sydney South West Pathology Service (SSWPS) - Royal Prince Alfred Hospital - NSW Health Pathology
hCoV-19/Australia/NSW13/2020	EPI_ISL_413599	2020-03-04	B.4	O	Pathology West - NSW Health Pathology
hCoV-19/Australia/NSW130/2020	EPI_ISL_427768	2020-03-24	B.1	GH	Pathology West - NSW Health Pathology
hCoV-19/Australia/NSW1300/2020	EPI_ISL_767866	2020-11-08	B.1.36	GH	Sydney South West Pathology Service (SSWPS) - Royal Prince Alfred Hospital - NSW Health Pathology
hCoV-19/Australia/NSW1301/2020	EPI_ISL_767867	2020-11-06	B.1.1.307	GR	Sydney South West Pathology Service (SSWPS) - Royal Prince Alfred Hospital - NSW Health Pathology
hCoV-19/Australia/NSW131/2020	EPI_ISL_427783	2020-03-23	B.1.319	GH	Pathology West - NSW Health Pathology
hCoV-19/Australia/NSW132/2020	EPI_ISL_427787	2020-03-23	B.1	GH	Pathology West - NSW Health Pathology
hCoV-19/Australia/NSW133/2020	EPI_ISL_427791	2020-03-26	B.1	GH	Pathology West - NSW Health Pathology
hCoV-19/Australia/NSW134/2020	EPI_ISL_427742	2020-03-21	B.1	GH	Pathology West - NSW Health Pathology
hCoV-19/Australia/NSW135/2020	EPI_ISL_427673	2020-03-22	B.1	GH	Pathology West - NSW Health Pathology
hCoV-19/Australia/NSW136/2020	EPI_ISL_427692	2020-03-23	B.1	GH	Pathology West - NSW Health Pathology
hCoV-19/Australia/NSW137/2020	EPI_ISL_427700	2020-03-23	B.1	GH	Pathology West - NSW Health Pathology
hCoV-19/Australia/NSW138/2020	EPI_ISL_427761	2020-03-23	B.1	GH	Pathology West - NSW Health Pathology
hCoV-19/Australia/NSW139/2020	EPI_ISL_427795	2020-03-25	B.1	GH	Pathology West - NSW Health Pathology
hCoV-19/Australia/NSW14/2020	EPI_ISL_413600	2020-03-03	B.4	O	Pathology West - NSW Health Pathology
hCoV-19/Australia/NSW140/2020	EPI_ISL_427799	2020-03-25	B.1	GH	Pathology West - NSW Health Pathology
hCoV-19/Australia/NSW141/2020	EPI_ISL_427802	2020-03-22	B.1	GH	Pathology West - NSW Health Pathology
hCoV-19/Australia/NSW142/2020	EPI_ISL_427749	2020-03-24	B.1	GH	Pathology West - NSW Health Pathology
hCoV-19/Australia/NSW143/2020	EPI_ISL_427737	2020-03-21	B.1	GH	Pathology West - NSW Health Pathology
hCoV-19/Australia/NSW1431/2020	EPI_ISL_806718	2020-11-08	B.1.2	GH	Sydney South West Pathology Service (SSWPS) - Royal Prince Alfred Hospital - NSW Health Pathology
hCoV-19/Australia/NSW144/2020	EPI_ISL_427738	2020-03-21	B.1	GH	Pathology West - NSW Health Pathology
hCoV-19/Australia/NSW1449/2020	EPI_ISL_845785	2020-11-13	B.1.36.19	GH	South Eastern Area Laboratory Services (SEALS)
hCoV-19/Australia/NSW145/2020	EPI_ISL_427708	2020-03-21	B.1.319	GH	Pathology West - NSW Health Pathology
hCoV-19/Australia/NSW1450/2020	EPI_ISL_845786	2020-11-25	B.1.298	GH	South Eastern Area Laboratory Services (SEALS)
hCoV-19/Australia/NSW1451/2020	EPI_ISL_845787	2020-11-27	B.1	G	South Eastern Area Laboratory Services (SEALS)
hCoV-19/Australia/NSW1452/2020	EPI_ISL_845788	2020-11-25	B.1.1.304	GR	South Eastern Area Laboratory Services (SEALS)
hCoV-19/Australia/NSW1453/2020	EPI_ISL_845789	2020-11-25	B.1.1.304	GR	South Eastern Area Laboratory Services (SEALS)
hCoV-19/Australia/NSW1454/2020	EPI_ISL_845790	2020-11-26	B.1.2	GH	South Eastern Area Laboratory Services (SEALS)
hCoV-19/Australia/NSW1455/2020	EPI_ISL_845791	2020-11-28	B.1.398	G	South Eastern Area Laboratory Services (SEALS)
hCoV-19/Australia/NSW1456/2020	EPI_ISL_845792	2020-11-28	B.1	GH	South Eastern Area Laboratory Services (SEALS)
hCoV-19/Australia/NSW1457/2020	EPI_ISL_845793	2020-11-28	B.1.258	G	South Eastern Area Laboratory Services (SEALS)
hCoV-19/Australia/NSW1458/2020	EPI_ISL_845794	2020-11-30	B.1.146	G	South Eastern Area Laboratory Services (SEALS)
hCoV-19/Australia/NSW1459/2020	EPI_ISL_845795	2020-11-28	B.1.258	G	South Eastern Area Laboratory Services (SEALS)
hCoV-19/Australia/NSW146/2020	EPI_ISL_427682	2020-03-23	B.1.319	GH	Pathology West - NSW Health Pathology
hCoV-19/Australia/NSW147/2020	EPI_ISL_427764	2020-03-25	B.1.319	GH	Pathology West - NSW Health Pathology
hCoV-19/Australia/NSW1471/2020	EPI_ISL_845784	2020-11-13	B.1.452	GH	South Eastern Area Laboratory Services (SEALS)
hCoV-19/Australia/NSW148/2020	EPI_ISL_427683	2020-03-23	B.1.319	GH	Pathology West - NSW Health Pathology
hCoV-19/Australia/NSW149/2020	EPI_ISL_427775	2020-03-26	B.1.319	GH	Pathology West - NSW Health Pathology
hCoV-19/Australia/NSW15/2020	EPI_ISL_417383	2020-03-03	B.4	O	Pathology West - NSW Health Pathology
hCoV-19/Australia/NSW150/2020	EPI_ISL_427796	2020-03-19	B.1	G	Pathology West - NSW Health Pathology
hCoV-19/Australia/NSW1503/2020	EPI_ISL_1098647	2020-11-19	B.1.517	GH	South Eastern Area Laboratory Services (SEALS)
hCoV-19/Australia/NSW151/2020	EPI_ISL_427721	2020-03-18	B.1.356	GH	Pathology West - NSW Health Pathology
hCoV-19/Australia/NSW152/2020	EPI_ISL_427648	2020-03-06	B.1.1.29	GR	Pathology West - NSW Health Pathology
hCoV-19/Australia/NSW153/2020	EPI_ISL_427653	2020-03-08	B.1.1.29	GR	Pathology West - NSW Health Pathology
hCoV-19/Australia/NSW154/2020	EPI_ISL_427652	2020-03-09	B.1.1.29	GR	Pathology West - NSW Health Pathology
hCoV-19/Australia/NSW155/2020	EPI_ISL_427647	2020-03-06	B.1.1.29	GR	Pathology West - NSW Health Pathology
hCoV-19/Australia/NSW156/2020	EPI_ISL_427719	2020-03-18	B.1.1.29	GR	Pathology West - NSW Health Pathology
hCoV-19/Australia/NSW157/2020	EPI_ISL_427674	2020-03-22	B.1.1.244	GR	Pathology West - NSW Health Pathology
hCoV-19/Australia/NSW158/2020	EPI_ISL_427735	2020-03-16	B.1.1.241	GR	Pathology West - NSW Health Pathology
hCoV-19/Australia/NSW159/2020	EPI_ISL_427781	2020-03-24	B.1.1.29	GR	Pathology West - NSW Health Pathology
hCoV-19/Australia/NSW160/2020	EPI_ISL_427784	2020-03-24	B.1.1.29	GR	Pathology West - NSW Health Pathology
hCoV-19/Australia/NSW161/2020	EPI_ISL_427788	2020-03-24	B.1.1.29	GR	Pathology West - NSW Health Pathology
hCoV-19/Australia/NSW162/2020	EPI_ISL_427758	2020-03-23	B	GR	Pathology West - NSW Health Pathology
hCoV-19/Australia/NSW163/2020	EPI_ISL_427789	2020-03-20	B	GR	Pathology West - NSW Health Pathology
hCoV-19/Australia/NSW164/2020	EPI_ISL_427715	2020-03-22	B.1.1	GR	Pathology West - NSW Health Pathology
hCoV-19/Australia/NSW165/2020	EPI_ISL_427731	2020-03-17	N.4	GR	Pathology West - NSW Health Pathology
hCoV-19/Australia/NSW166/2020	EPI_ISL_427771	2020-03-25	B.1.1.29	GR	Pathology West - NSW Health Pathology
hCoV-19/Australia/NSW167/2020	EPI_ISL_427697	2020-03-22	B.1.1	GR	Pathology West - NSW Health Pathology
hCoV-19/Australia/NSW168/2020	EPI_ISL_427739	2020-03-21	B.1.1.1	GR	Pathology West - NSW Health Pathology
hCoV-19/Australia/NSW169/2020	EPI_ISL_427779	2020-03-20	B	O	Pathology West - NSW Health Pathology
hCoV-19/Australia/NSW170/2020	EPI_ISL_427676	2020-03-22	B.1	GH	Pathology West - NSW Health Pathology
hCoV-19/Australia/NSW171/2020	EPI_ISL_427743	2020-03-21	B.1.1.71	GR	Pathology West - NSW Health Pathology
hCoV-19/Australia/NSW173/2020	EPI_ISL_427801	2020-03-24	B.26	O	Pathology West - NSW Health Pathology
hCoV-19/Australia/NSW174/2020	EPI_ISL_427668	2020-03-21	B.31	V	Pathology West - NSW Health Pathology
hCoV-19/Australia/NSW175/2020	EPI_ISL_427687	2020-03-18	B.31	V	Pathology West - NSW Health Pathology
hCoV-19/Australia/NSW176/2020	EPI_ISL_427734	2020-03-18	B.40	V	Pathology West - NSW Health Pathology
hCoV-19/Australia/NSW177/2020	EPI_ISL_427667	2020-03-23	A.2.2	S	Pathology West - NSW Health Pathology
hCoV-19/Australia/NSW178/2020	EPI_ISL_427670	2020-03-21	A.2.2	S	Pathology West - NSW Health Pathology
hCoV-19/Australia/NSW179/2020	EPI_ISL_427685	2020-03-23	A.2.2	S	Pathology West - NSW Health Pathology
hCoV-19/Australia/NSW18/2020	EPI_ISL_417384	2020-03-05	B.4	O	Pathology West - NSW Health Pathology
hCoV-19/Australia/NSW180/2020	EPI_ISL_427701	2020-03-22	A.2.2	S	Pathology West - NSW Health Pathology
hCoV-19/Australia/NSW181/2020	EPI_ISL_427709	2020-03-21	A.2.2	S	Pathology West - NSW Health Pathology
hCoV-19/Australia/NSW182/2020	EPI_ISL_427713	2020-03-21	A.2.2	S	Pathology West - NSW Health Pathology
hCoV-19/Australia/NSW183/2020	EPI_ISL_427714	2020-03-22	A.2.2	S	Pathology West - NSW Health Pathology
hCoV-19/Australia/NSW184/2020	EPI_ISL_427752	2020-03-25	A.2.2	S	Pathology West - NSW Health Pathology
hCoV-19/Australia/NSW185/2020	EPI_ISL_427793	2020-03-25	A.2.2	S	Pathology West - NSW Health Pathology
hCoV-19/Australia/NSW186/2020	EPI_ISL_427803	2020-03-23	A.2.2	S	Pathology West - NSW Health Pathology
hCoV-19/Australia/NSW187/2020	EPI_ISL_427691	2020-03-22	A.2.2	S	Pathology West - NSW Health Pathology
hCoV-19/Australia/NSW188/2020	EPI_ISL_427694	2020-03-22	A.2.2	S	Pathology West - NSW Health Pathology
hCoV-19/Australia/NSW189/2020	EPI_ISL_427740	2020-03-21	A.2.2	S	Pathology West - NSW Health Pathology
hCoV-19/Australia/NSW19/2020	EPI_ISL_417385	2020-03-06	B.4	O	Pathology West - NSW Health Pathology
hCoV-19/Australia/NSW190/2020	EPI_ISL_427736	2020-03-20	A.2.2	S	Pathology West - NSW Health Pathology
hCoV-19/Australia/NSW191/2020	EPI_ISL_427786	2020-03-26	A.2.2	S	Pathology West - NSW Health Pathology
hCoV-19/Australia/NSW192/2020	EPI_ISL_427797	2020-03-25	A.2.2	S	Pathology West - NSW Health Pathology
hCoV-19/Australia/NSW193/2020	EPI_ISL_427798	2020-03-23	A.2.2	S	Pathology West - NSW Health Pathology
hCoV-19/Australia/NSW194/2020	EPI_ISL_427763	2020-03-22	A.2.2	S	Pathology West - NSW Health Pathology
hCoV-19/Australia/NSW195/2020	EPI_ISL_427767	2020-03-21	A.2.2	S	Pathology West - NSW Health Pathology
hCoV-19/Australia/NSW196/2020	EPI_ISL_427806	2020-03-23	A.2.2	S	Pathology West - NSW Health Pathology
hCoV-19/Australia/NSW197/2020	EPI_ISL_427746	2020-03-23	A.2.2	S	Pathology West - NSW Health Pathology
hCoV-19/Australia/NSW198/2020	EPI_ISL_427707	2020-03-23	A.2.2	S	Pathology West - NSW Health Pathology
hCoV-19/Australia/NSW199/2020	EPI_ISL_427747	2020-03-23	A.2.2	S	Pathology West - NSW Health Pathology
hCoV-19/Australia/NSW200/2020	EPI_ISL_427684	2020-03-23	A.2.2	S	Pathology West - NSW Health Pathology
hCoV-19/Australia/NSW201/2020	EPI_ISL_427710	2020-03-21	A.2.2	S	Pathology West - NSW Health Pathology
hCoV-19/Australia/NSW202/2020	EPI_ISL_427762	2020-03-23	A.2.2	S	Pathology West - NSW Health Pathology
hCoV-19/Australia/NSW203/2020	EPI_ISL_427765	2020-03-22	A.2.2	S	Pathology West - NSW Health Pathology
hCoV-19/Australia/NSW204/2020	EPI_ISL_427792	2020-03-23	A.2.2	S	Pathology West - NSW Health Pathology
hCoV-19/Australia/NSW205/2020	EPI_ISL_427745	2020-03-22	A.2.2	S	Pathology West - NSW Health Pathology
hCoV-19/Australia/NSW2055/2020	EPI_ISL_509495	2020-03-19	A.2.2	S	South Eastern Area Laboratory Services (SEALS)
hCoV-19/Australia/NSW206/2020	EPI_ISL_427695	2020-03-22	A.2.2	S	Pathology West - NSW Health Pathology
hCoV-19/Australia/NSW207/2020	EPI_ISL_427807	2020-03-21	A.2.2	S	Pathology West - NSW Health Pathology
hCoV-19/Australia/NSW208/2020	EPI_ISL_427753	2020-03-20	A.2.2	S	Pathology West - NSW Health Pathology
hCoV-19/Australia/NSW209/2020	EPI_ISL_427755	2020-03-20	A.2.2	S	Pathology West - NSW Health Pathology
hCoV-19/Australia/NSW21/2020	EPI_ISL_417386	2020-03-04	B.4	O	South Eastern Area Laboratory Services (SEALS)
hCoV-19/Australia/NSW210/2020	EPI_ISL_427766	2020-03-25	A.2	S	Pathology West - NSW Health Pathology
hCoV-19/Australia/NSW211/2020	EPI_ISL_427699	2020-03-21	A.2.2	S	Pathology West - NSW Health Pathology
hCoV-19/Australia/NSW212/2020	EPI_ISL_427671	2020-03-21	A.2.2	S	Pathology West - NSW Health Pathology
hCoV-19/Australia/NSW213/2020	EPI_ISL_427726	2020-03-17	A.3	S	Pathology West - NSW Health Pathology
hCoV-19/Australia/NSW214/2020	EPI_ISL_427727	2020-03-17	A.3	S	Pathology West - NSW Health Pathology
hCoV-19/Australia/NSW215/2020	EPI_ISL_427730	2020-03-17	A.3	S	Pathology West - NSW Health Pathology
hCoV-19/Australia/NSW216/2020	EPI_ISL_427732	2020-03-17	A.3	S	Pathology West - NSW Health Pathology
hCoV-19/Australia/NSW2166/2020	EPI_ISL_509506	2020-03-20	A.2.2	S	South Eastern Area Laboratory Services (SEALS)
hCoV-19/Australia/NSW217/2020	EPI_ISL_427644	2020-03-02	B.4	O	Pathology West - NSW Health Pathology
hCoV-19/Australia/NSW218/2020	EPI_ISL_427665	2020-03-11	B.3	O	Pathology West - NSW Health Pathology
hCoV-19/Australia/NSW219/2020	EPI_ISL_427643	2020-02-28	B	O	Pathology West - NSW Health Pathology
hCoV-19/Australia/NSW22/2020	EPI_ISL_427649	2020-03-03	B.4	O	South Eastern Area Laboratory Services (SEALS)
hCoV-19/Australia/NSW220/2020	EPI_ISL_451486	2020-03-26	B	V	Pathology West - NSW Health Pathology
hCoV-19/Australia/NSW221/2020	EPI_ISL_451487	2020-03-25	B.6	O	Pathology West - NSW Health Pathology
hCoV-19/Australia/NSW222/2020	EPI_ISL_451488	2020-03-25	B.6	O	Pathology West - NSW Health Pathology
hCoV-19/Australia/NSW223/2020	EPI_ISL_451489	2020-03-26	A.2.2	S	Pathology West - NSW Health Pathology
hCoV-19/Australia/NSW224/2020	EPI_ISL_451490	2020-03-29	B.1	GH	Pathology West - NSW Health Pathology
hCoV-19/Australia/NSW225/2020	EPI_ISL_451491	2020-03-28	B.1.1.296	GR	Pathology West - NSW Health Pathology
hCoV-19/Australia/NSW226/2020	EPI_ISL_451492	2020-03-28	B.1.319	GH	Pathology West - NSW Health Pathology
hCoV-19/Australia/NSW227/2020	EPI_ISL_451493	2020-03-28	B.1	G	Pathology West - NSW Health Pathology
hCoV-19/Australia/NSW228/2020	EPI_ISL_451494	2020-03-29	A.1	S	Pathology West - NSW Health Pathology
hCoV-19/Australia/NSW229/2020	EPI_ISL_451495	2020-03-28	B.4	O	Pathology West - NSW Health Pathology
hCoV-19/Australia/NSW23/2020	EPI_ISL_427650	2020-03-04	B.4	O	Pathology North - Royal North Shore Hospital - NSW Health Pathology
hCoV-19/Australia/NSW230/2020	EPI_ISL_451496	2020-03-31	A.2.2	S	Pathology West - NSW Health Pathology
hCoV-19/Australia/NSW231/2020	EPI_ISL_451497	2020-03-27	B.4	O	Pathology West - NSW Health Pathology
hCoV-19/Australia/NSW232/2020	EPI_ISL_451498	2020-03-27	B.1.319	GH	Pathology West - NSW Health Pathology
hCoV-19/Australia/NSW233/2020	EPI_ISL_451499	2020-03-27	B.1.415	G	Pathology West - NSW Health Pathology
hCoV-19/Australia/NSW234/2020	EPI_ISL_451500	2020-03-27	B.1	G	Pathology West - NSW Health Pathology
hCoV-19/Australia/NSW235/2020	EPI_ISL_451501	2020-03-26	B.1	GH	Pathology West - NSW Health Pathology
hCoV-19/Australia/NSW236/2020	EPI_ISL_451502	2020-03-26	B.1.415	G	Pathology West - NSW Health Pathology
hCoV-19/Australia/NSW237/2020	EPI_ISL_451503	2020-03-29	B.1.23	G	Pathology West - NSW Health Pathology
hCoV-19/Australia/NSW238/2020	EPI_ISL_451504	2020-03-28	B.29	V	Pathology West - NSW Health Pathology
hCoV-19/Australia/NSW2387/2020	EPI_ISL_678310	2020-05-31	B.1	GH	South Eastern Area Laboratory Services (SEALS)
hCoV-19/Australia/NSW239/2020	EPI_ISL_451505	2020-03-25	B.1.1	GR	Pathology West - NSW Health Pathology
hCoV-19/Australia/NSW24/2020	EPI_ISL_417387	2020-03-06	B.4	O	Pathology West - NSW Health Pathology
hCoV-19/Australia/NSW240/2020	EPI_ISL_451506	2020-03-25	A.2.2	S	Pathology West - NSW Health Pathology
hCoV-19/Australia/NSW241/2020	EPI_ISL_451507	2020-03-25	B.1	G	Pathology West - NSW Health Pathology
hCoV-19/Australia/NSW2410/2020	EPI_ISL_527011	2020-06-12	B.1	GH	South Eastern Area Laboratory Services (SEALS)
hCoV-19/Australia/NSW2411/2020	EPI_ISL_527012	2020-06-13	B.1.1.33	GR	South Eastern Area Laboratory Services (SEALS)
hCoV-19/Australia/NSW2415/2020	EPI_ISL_527013	2020-06-19	B.1.1.1	GR	South Eastern Area Laboratory Services (SEALS)
hCoV-19/Australia/NSW242/2020	EPI_ISL_451508	2020-03-25	B.1.1.29	GR	Pathology West - NSW Health Pathology
hCoV-19/Australia/NSW2429/2020	EPI_ISL_527014	2020-06-21	B.1	GH	South Eastern Area Laboratory Services (SEALS)
hCoV-19/Australia/NSW243/2020	EPI_ISL_451509	2020-03-30	B.3	O	Pathology West - NSW Health Pathology
hCoV-19/Australia/NSW244/2020	EPI_ISL_699644	2020-03-25	B.1	GH	Pathology West - NSW Health Pathology
hCoV-19/Australia/NSW245/2020	EPI_ISL_451510	2020-03-30	B.1.319	GH	Pathology West - NSW Health Pathology
hCoV-19/Australia/NSW246/2020	EPI_ISL_451511	2020-03-29	B.6	O	Pathology West - NSW Health Pathology
hCoV-19/Australia/NSW247/2020	EPI_ISL_451512	2020-03-28	B.1	G	Pathology West - NSW Health Pathology
hCoV-19/Australia/NSW248/2020	EPI_ISL_451513	2020-03-29	A.2.2	S	Pathology West - NSW Health Pathology
hCoV-19/Australia/NSW249/2020	EPI_ISL_451514	2020-03-29	B.1.1.29	GR	Pathology West - NSW Health Pathology
hCoV-19/Australia/NSW25/2020	EPI_ISL_417388	2020-03-05	B.6	O	Pathology West - NSW Health Pathology
hCoV-19/Australia/NSW250/2020	EPI_ISL_451515	2020-03-29	A.1	S	Pathology West - NSW Health Pathology
hCoV-19/Australia/NSW251/2020	EPI_ISL_451516	2020-03-28	A.1	S	Pathology West - NSW Health Pathology
hCoV-19/Australia/NSW252/2020	EPI_ISL_451517	2020-03-08	B.4	O	South Eastern Area Laboratory Services (SEALS)
hCoV-19/Australia/NSW253/2020	EPI_ISL_451518	2020-03-19	B.1.319	GH	South Eastern Area Laboratory Services (SEALS)
hCoV-19/Australia/NSW254/2020	EPI_ISL_451519	2020-03-12	B.4	O	South Eastern Area Laboratory Services (SEALS)
hCoV-19/Australia/NSW256/2020	EPI_ISL_451521	2020-03-14	B.4	O	South Eastern Area Laboratory Services (SEALS)
hCoV-19/Australia/NSW257/2020	EPI_ISL_451522	2020-03-26	A.1	S	Pathology West - NSW Health Pathology
hCoV-19/Australia/NSW258/2020	EPI_ISL_451523	2020-03-27	B.1.23	G	Pathology West - NSW Health Pathology
hCoV-19/Australia/NSW259/2020	EPI_ISL_451524	2020-03-28	B.1.197	G	Pathology West - NSW Health Pathology
hCoV-19/Australia/NSW26/2020	EPI_ISL_417389	2020-03-09	B.4	O	Pathology West - NSW Health Pathology
hCoV-19/Australia/NSW260/2020	EPI_ISL_451525	2020-03-26	B.29	V	Pathology West - NSW Health Pathology
hCoV-19/Australia/NSW261/2020	EPI_ISL_451526	2020-03-27	B.1.1.29	GR	Pathology West - NSW Health Pathology
hCoV-19/Australia/NSW262/2020	EPI_ISL_451527	2020-03-27	B.1.319	GH	Pathology West - NSW Health Pathology
hCoV-19/Australia/NSW263/2020	EPI_ISL_451528	2020-03-27	B.1	G	Pathology West - NSW Health Pathology
hCoV-19/Australia/NSW264/2020	EPI_ISL_451529	2020-03-26	B	V	Pathology West - NSW Health Pathology
hCoV-19/Australia/NSW265/2020	EPI_ISL_451530	2020-03-28	B.29	V	Sydney South West Pathology Service (SSWPS) - Liverpool Hospital - NSW Health Pathology
hCoV-19/Australia/NSW266/2020	EPI_ISL_451531	2020-03-28	B.40	V	Sydney South West Pathology Service (SSWPS) - Liverpool Hospital - NSW Health Pathology
hCoV-19/Australia/NSW267/2020	EPI_ISL_451532	2020-04-05	A.2.2	S	Pathology West - NSW Health Pathology
hCoV-19/Australia/NSW268/2020	EPI_ISL_451533	2020-03-30	B.1	GH	Sydney South West Pathology Service (SSWPS) - Liverpool Hospital - NSW Health Pathology
hCoV-19/Australia/NSW269/2020	EPI_ISL_451534	2020-04-03	B.1	GH	Pathology West - NSW Health Pathology
hCoV-19/Australia/NSW27/2020	EPI_ISL_417390	2020-03-08	B.1.1	GR	Pathology West - NSW Health Pathology
hCoV-19/Australia/NSW270/2020	EPI_ISL_451535	2020-04-02	B.3	O	Pathology West - NSW Health Pathology
hCoV-19/Australia/NSW271/2020	EPI_ISL_451536	2020-03-27	B.6.5	O	Sydney South West Pathology Service (SSWPS) - Liverpool Hospital - NSW Health Pathology
hCoV-19/Australia/NSW272/2020	EPI_ISL_451537	2020-04-04	A.2.2	S	Pathology West - NSW Health Pathology
hCoV-19/Australia/NSW273/2020	EPI_ISL_451538	2020-03-31	B.1	GH	Pathology West - NSW Health Pathology
hCoV-19/Australia/NSW274/2020	EPI_ISL_699645	2020-04-03	B.6	O	Pathology West - NSW Health Pathology
hCoV-19/Australia/NSW2743/2020	EPI_ISL_678341	2020-04-03	A.2.2	S	South Eastern Area Laboratory Services (SEALS)
hCoV-19/Australia/NSW2747/2020	EPI_ISL_678342	2020-07-03	B.1.1.192	GR	South Eastern Area Laboratory Services (SEALS)
hCoV-19/Australia/NSW275/2020	EPI_ISL_451539	2020-04-05	B.6	O	Pathology West - NSW Health Pathology
hCoV-19/Australia/NSW276/2020	EPI_ISL_451540	2020-03-20	B.1.1.29	GR	Pathology West - NSW Health Pathology
hCoV-19/Australia/NSW277/2020	EPI_ISL_451541	2020-04-02	B.1.1.29	GR	Pathology West - NSW Health Pathology
hCoV-19/Australia/NSW2776/2020	EPI_ISL_678345	2020-09-08	B.1.1.29	GR	South Eastern Area Laboratory Services (SEALS)
hCoV-19/Australia/NSW278/2020	EPI_ISL_451542	2020-03-27	B.1.1.29	GR	Sydney South West Pathology Service (SSWPS) - Liverpool Hospital - NSW Health Pathology
hCoV-19/Australia/NSW279/2020	EPI_ISL_451543	2020-03-28	B.1	GH	Sydney South West Pathology Service (SSWPS) - Liverpool Hospital - NSW Health Pathology
hCoV-19/Australia/NSW2792/2020	EPI_ISL_678347	2020-09-08	B.1.1.29	GR	South Eastern Area Laboratory Services (SEALS)
hCoV-19/Australia/NSW2799/2020	EPI_ISL_678349	2020-10-03	B.1.1.216	GR	South Eastern Area Laboratory Services (SEALS)
hCoV-19/Australia/NSW28/2020	EPI_ISL_417391	2020-03-08	B.4	O	Pathology West - NSW Health Pathology
hCoV-19/Australia/NSW280/2020	EPI_ISL_451544	2020-03-24	B.1.319	GH	Sydney South West Pathology Service (SSWPS) - Liverpool Hospital - NSW Health Pathology
hCoV-19/Australia/NSW281/2020	EPI_ISL_451545	2020-03-24	B.1	GH	Pathology West - NSW Health Pathology
hCoV-19/Australia/NSW282/2020	EPI_ISL_451546	2020-04-01	B.1.23	G	Pathology West - NSW Health Pathology
hCoV-19/Australia/NSW2827/2020	EPI_ISL_577597	2020-10-04	B.1.459	GH	South Eastern Area Laboratory Services (SEALS)
hCoV-19/Australia/NSW283/2020	EPI_ISL_451547	2020-04-01	B.1.23	G	Pathology West - NSW Health Pathology
hCoV-19/Australia/NSW284/2020	EPI_ISL_451548	2020-04-02	B.1	G	Pathology West - NSW Health Pathology
hCoV-19/Australia/NSW285/2020	EPI_ISL_451549	2020-04-01	A.2.2	S	Sydney South West Pathology Service (SSWPS) - Liverpool Hospital - NSW Health Pathology
hCoV-19/Australia/NSW286/2020	EPI_ISL_451550	2020-04-03	B.1.23	G	Pathology West - NSW Health Pathology
hCoV-19/Australia/NSW287/2020	EPI_ISL_451551	2020-04-03	B.1.1.29	GR	Pathology West - NSW Health Pathology
hCoV-19/Australia/NSW288/2020	EPI_ISL_451552	2020-03-30	A.2.2	S	Pathology West - NSW Health Pathology
hCoV-19/Australia/NSW289/2020	EPI_ISL_451553	2020-03-31	B.1	G	Pathology West - NSW Health Pathology
hCoV-19/Australia/NSW29/2020	EPI_ISL_427651	2020-03-08	B	V	Pathology West - NSW Health Pathology
hCoV-19/Australia/NSW290/2020	EPI_ISL_451554	2020-04-02	B.1	G	Pathology West - NSW Health Pathology
hCoV-19/Australia/NSW291/2020	EPI_ISL_451555	2020-04-03	B.1.1.261	GR	Pathology West - NSW Health Pathology
hCoV-19/Australia/NSW292/2020	EPI_ISL_451556	2020-03-30	B.1	G	Pathology West - NSW Health Pathology
hCoV-19/Australia/NSW293/2020	EPI_ISL_451557	2020-03-31	A	S	Pathology West - NSW Health Pathology
hCoV-19/Australia/NSW294/2020	EPI_ISL_451558	2020-04-08	B.1.1.33	GR	Pathology West - NSW Health Pathology
hCoV-19/Australia/NSW295/2020	EPI_ISL_451559	2020-04-04	B.4	O	Sydney South West Pathology Service (SSWPS) - Liverpool Hospital - NSW Health Pathology
hCoV-19/Australia/NSW296/2020	EPI_ISL_451560	2020-04-04	B.1.1.29	GR	Sydney South West Pathology Service (SSWPS) - Liverpool Hospital - NSW Health Pathology
hCoV-19/Australia/NSW297/2020	EPI_ISL_451561	2020-04-02	B.29	V	Sydney South West Pathology Service (SSWPS) - Liverpool Hospital - NSW Health Pathology
hCoV-19/Australia/NSW2979/2020	EPI_ISL_707901	2020-10-27	B.1.9	GH	South Eastern Area Laboratory Services (SEALS)
hCoV-19/Australia/NSW298/2020	EPI_ISL_451562	2020-04-04	B.1	G	Sydney South West Pathology Service (SSWPS) - Liverpool Hospital - NSW Health Pathology
hCoV-19/Australia/NSW299/2020	EPI_ISL_451563	2020-03-25	B.1	G	Sydney South West Pathology Service (SSWPS) - Liverpool Hospital - NSW Health Pathology
hCoV-19/Australia/NSW300/2020	EPI_ISL_451564	2020-04-01	A.2.2	S	Sydney South West Pathology Service (SSWPS) - Liverpool Hospital - NSW Health Pathology
hCoV-19/Australia/NSW301/2020	EPI_ISL_451565	2020-04-03	B.4	O	Sydney South West Pathology Service (SSWPS) - Liverpool Hospital - NSW Health Pathology
hCoV-19/Australia/NSW302/2020	EPI_ISL_451566	2020-04-08	B.1	G	Pathology West - NSW Health Pathology
hCoV-19/Australia/NSW303/2020	EPI_ISL_451567	2020-03-30	B.1.1.162	GR	Pathology West - NSW Health Pathology
hCoV-19/Australia/NSW304/2020	EPI_ISL_451568	2020-04-02	B.1	G	Pathology West - NSW Health Pathology
hCoV-19/Australia/NSW305/2020	EPI_ISL_451569	2020-03-27	B.1	GH	Pathology West - NSW Health Pathology
hCoV-19/Australia/NSW306/2020	EPI_ISL_451570	2020-04-01	B.1	G	Pathology West - NSW Health Pathology
hCoV-19/Australia/NSW307/2020	EPI_ISL_451571	2020-04-02	A.2.2	S	Pathology West - NSW Health Pathology
hCoV-19/Australia/NSW308/2020	EPI_ISL_451572	2020-03-25	B.1	G	Pathology West - NSW Health Pathology
hCoV-19/Australia/NSW309/2020	EPI_ISL_451573	2020-04-04	B.1	G	Pathology West - NSW Health Pathology
hCoV-19/Australia/NSW31/2020	EPI_ISL_417392	2020-03-10	B.4	O	Pathology West - NSW Health Pathology
hCoV-19/Australia/NSW310/2020	EPI_ISL_451574	2020-03-26	B.4	O	Pathology West - NSW Health Pathology
hCoV-19/Australia/NSW311/2020	EPI_ISL_451575	2020-03-29	B.1.319	GH	Pathology West - NSW Health Pathology
hCoV-19/Australia/NSW312/2020	EPI_ISL_451576	2020-03-27	B.4	O	Pathology West - NSW Health Pathology
hCoV-19/Australia/NSW313/2020	EPI_ISL_699646	2020-03-05	B.4	O	Pathology West - NSW Health Pathology
hCoV-19/Australia/NSW314/2020	EPI_ISL_451577	2020-03-31	B.1	G	Pathology West - NSW Health Pathology
hCoV-19/Australia/NSW315/2020	EPI_ISL_451578	2020-03-27	B.6.5	O	Sydney South West Pathology Service (SSWPS) - Liverpool Hospital - NSW Health Pathology
hCoV-19/Australia/NSW316/2020	EPI_ISL_451579	2020-03-30	B.1.197	G	Pathology West - NSW Health Pathology
hCoV-19/Australia/NSW317/2020	EPI_ISL_451580	2020-03-31	A.2.2	S	Pathology West - NSW Health Pathology
hCoV-19/Australia/NSW318/2020	EPI_ISL_451581	2020-04-01	B.1.1.89	GR	Sydney South West Pathology Service (SSWPS) - Liverpool Hospital - NSW Health Pathology
hCoV-19/Australia/NSW319/2020	EPI_ISL_451582	2020-04-01	B.1	GH	Pathology West - NSW Health Pathology
hCoV-19/Australia/NSW320/2020	EPI_ISL_699647	2020-03-30	B.4	O	Sydney South West Pathology Service (SSWPS) - Liverpool Hospital - NSW Health Pathology
hCoV-19/Australia/NSW321/2020	EPI_ISL_451583	2020-04-06	B.1	GH	Pathology West - NSW Health Pathology
hCoV-19/Australia/NSW322/2020	EPI_ISL_451584	2020-03-28	B.1	GH	Pathology West - NSW Health Pathology
hCoV-19/Australia/NSW323/2020	EPI_ISL_451585	2020-03-27	B.1.1.1	GR	Pathology West - NSW Health Pathology
hCoV-19/Australia/NSW324/2020	EPI_ISL_451586	2020-03-26	B.1.1.162	GR	Pathology West - NSW Health Pathology
hCoV-19/Australia/NSW325/2020	EPI_ISL_451587	2020-04-09	B.1.23	G	Pathology West - NSW Health Pathology
hCoV-19/Australia/NSW326/2020	EPI_ISL_451588	2020-03-23	B.1.319	GH	Pathology West - NSW Health Pathology
hCoV-19/Australia/NSW327/2020	EPI_ISL_451589	2020-04-05	B.1.23	G	Pathology West - NSW Health Pathology
hCoV-19/Australia/NSW328/2020	EPI_ISL_451590	2020-03-30	A.2.2	S	Pathology West - NSW Health Pathology
hCoV-19/Australia/NSW329/2020	EPI_ISL_451591	2020-03-31	B.1.1.29	GR	Pathology West - NSW Health Pathology
hCoV-19/Australia/NSW33/2020	EPI_ISL_427654	2020-03-06	B.4	O	Sydney South West Pathology Service (SSWPS) - Liverpool Hospital - NSW Health Pathology
hCoV-19/Australia/NSW330/2020	EPI_ISL_451592	2020-03-20	A.2.2	S	Pathology West - NSW Health Pathology
hCoV-19/Australia/NSW331/2020	EPI_ISL_451593	2020-03-25	A.1	S	Pathology West - NSW Health Pathology
hCoV-19/Australia/NSW332/2020	EPI_ISL_451594	2020-04-11	B.1.1.33	GR	Pathology West - NSW Health Pathology
hCoV-19/Australia/NSW333/2020	EPI_ISL_451595	2020-03-23	B.4.4	O	Pathology West - NSW Health Pathology
hCoV-19/Australia/NSW334/2020	EPI_ISL_451596	2020-03-23	B.35	V	Pathology West - NSW Health Pathology
hCoV-19/Australia/NSW335/2020	EPI_ISL_451597	2020-04-08	A.1	S	Pathology West - NSW Health Pathology
hCoV-19/Australia/NSW336/2020	EPI_ISL_451598	2020-03-28	B.1	G	Pathology West - NSW Health Pathology
hCoV-19/Australia/NSW337/2020	EPI_ISL_451599	2020-03-31	B.4	O	Pathology West - NSW Health Pathology
hCoV-19/Australia/NSW338/2020	EPI_ISL_451600	2020-04-05	B.1.23	G	Pathology West - NSW Health Pathology
hCoV-19/Australia/NSW339/2020	EPI_ISL_451601	2020-03-25	B.1.23	G	Pathology West - NSW Health Pathology
hCoV-19/Australia/NSW34/2020	EPI_ISL_427655	2020-03-11	B.4	O	Pathology West - NSW Health Pathology
hCoV-19/Australia/NSW340/2020	EPI_ISL_451602	2020-03-24	B.1	G	Pathology West - NSW Health Pathology
hCoV-19/Australia/NSW341/2020	EPI_ISL_451603	2020-04-01	B.1.8	G	Pathology West - NSW Health Pathology
hCoV-19/Australia/NSW342/2020	EPI_ISL_451604	2020-03-29	B.1	G	Pathology West - NSW Health Pathology
hCoV-19/Australia/NSW343/2020	EPI_ISL_699648	2020-04-03	B.6	O	Pathology West - NSW Health Pathology
hCoV-19/Australia/NSW344/2020	EPI_ISL_451605	2020-04-02	B.1	G	Pathology West - NSW Health Pathology
hCoV-19/Australia/NSW345/2020	EPI_ISL_451606	2020-04-01	B.1.23	G	Pathology West - NSW Health Pathology
hCoV-19/Australia/NSW3456/2020	EPI_ISL_678386	2020-11-30	B.1.1.7	GRY	South Eastern Area Laboratory Services (SEALS)
hCoV-19/Australia/NSW346/2020	EPI_ISL_451607	2020-03-30	B.1	G	Pathology West - NSW Health Pathology
hCoV-19/Australia/NSW347/2020	EPI_ISL_451608	2020-03-27	A	S	Sydney South West Pathology Service (SSWPS) - Liverpool Hospital - NSW Health Pathology
hCoV-19/Australia/NSW348/2020	EPI_ISL_451609	2020-03-23	B.1.319	GH	Pathology West - NSW Health Pathology
hCoV-19/Australia/NSW349/2020	EPI_ISL_451610	2020-04-02	B.1	GH	Pathology West - NSW Health Pathology
hCoV-19/Australia/NSW35/2020	EPI_ISL_417393	2020-03-08	B.4	O	Pathology West - NSW Health Pathology
hCoV-19/Australia/NSW350/2020	EPI_ISL_451611	2020-03-24	A.1	S	Pathology West - NSW Health Pathology
hCoV-19/Australia/NSW351/2020	EPI_ISL_451612	2020-03-20	B.1	GH	Pathology West - NSW Health Pathology
hCoV-19/Australia/NSW352/2020	EPI_ISL_451613	2020-04-08	B.1	G	Pathology West - NSW Health Pathology
hCoV-19/Australia/NSW353/2020	EPI_ISL_451614	2020-04-17	B.1	G	Pathology West - NSW Health Pathology
hCoV-19/Australia/NSW354/2020	EPI_ISL_451615	2020-04-17	B.1	G	Pathology West - NSW Health Pathology
hCoV-19/Australia/NSW355/2020	EPI_ISL_451616	2020-04-17	B.1	G	Pathology West - NSW Health Pathology
hCoV-19/Australia/NSW356/2020	EPI_ISL_451617	2020-04-14	B.1	G	Pathology West - NSW Health Pathology
hCoV-19/Australia/NSW357/2020	EPI_ISL_451618	2020-04-14	B.1	G	Pathology West - NSW Health Pathology
hCoV-19/Australia/NSW358/2020	EPI_ISL_451619	2020-04-14	B.1	G	Pathology West - NSW Health Pathology
hCoV-19/Australia/NSW359/2020	EPI_ISL_451620	2020-04-14	B.1	G	Pathology West - NSW Health Pathology
hCoV-19/Australia/NSW36/2020	EPI_ISL_417394	2020-03-10	B.40	V	Pathology West - NSW Health Pathology
hCoV-19/Australia/NSW360/2020	EPI_ISL_451621	2020-04-17	B.1	G	Pathology West - NSW Health Pathology
hCoV-19/Australia/NSW361/2020	EPI_ISL_451622	2020-04-17	B.1	G	Pathology West - NSW Health Pathology
hCoV-19/Australia/NSW362/2020	EPI_ISL_451623	2020-04-15	B.1	G	Pathology West - NSW Health Pathology
hCoV-19/Australia/NSW363/2020	EPI_ISL_451624	2020-04-19	B.1	G	Pathology West - NSW Health Pathology
hCoV-19/Australia/NSW364/2020	EPI_ISL_451625	2020-04-14	B.1	G	Pathology West - NSW Health Pathology
hCoV-19/Australia/NSW365/2020	EPI_ISL_451626	2020-04-14	B.1	G	Pathology West - NSW Health Pathology
hCoV-19/Australia/NSW366/2020	EPI_ISL_451627	2020-04-14	B.1	G	Pathology West - NSW Health Pathology
hCoV-19/Australia/NSW367/2020	EPI_ISL_451628	2020-04-14	B.1	G	Pathology West - NSW Health Pathology
hCoV-19/Australia/NSW368/2020	EPI_ISL_451629	2020-04-14	B.1	G	Pathology West - NSW Health Pathology
hCoV-19/Australia/NSW369/2020	EPI_ISL_451630	2020-04-20	B.1	G	Pathology West - NSW Health Pathology
hCoV-19/Australia/NSW37/2020	EPI_ISL_417395	2020-03-10	A.1	S	Douglass Hanly Moir Pathology
hCoV-19/Australia/NSW370/2020	EPI_ISL_451631	2020-03-26	B.4	O	Pathology West - NSW Health Pathology
hCoV-19/Australia/NSW371/2020	EPI_ISL_451632	2020-03-27	B.1	G	South Eastern Area Laboratory Services (SEALS)
hCoV-19/Australia/NSW372/2020	EPI_ISL_699649	2020-03-21	B.4	O	South Eastern Area Laboratory Services (SEALS)
hCoV-19/Australia/NSW373/2020	EPI_ISL_451633	2020-03-22	B.1	GH	South Eastern Area Laboratory Services (SEALS)
hCoV-19/Australia/NSW374/2020	EPI_ISL_451634	2020-03-21	A.3	S	South Eastern Area Laboratory Services (SEALS)
hCoV-19/Australia/NSW375/2020	EPI_ISL_451635	2020-03-08	B.4	O	South Eastern Area Laboratory Services (SEALS)
hCoV-19/Australia/NSW376/2020	EPI_ISL_451636	2020-03-10	B.4	O	South Eastern Area Laboratory Services (SEALS)
hCoV-19/Australia/NSW377/2020	EPI_ISL_451637	2020-04-13	B.1	G	Pathology West - NSW Health Pathology
hCoV-19/Australia/NSW378/2020	EPI_ISL_451638	2020-04-13	B.1	G	Pathology West - NSW Health Pathology
hCoV-19/Australia/NSW379/2020	EPI_ISL_451639	2020-04-13	B.1	G	Pathology West - NSW Health Pathology
hCoV-19/Australia/NSW38/2020	EPI_ISL_417396	2020-03-10	B.6	O	Pathology West - NSW Health Pathology
hCoV-19/Australia/NSW380/2020	EPI_ISL_451640	2020-04-13	B.1	G	Pathology West - NSW Health Pathology
hCoV-19/Australia/NSW381/2020	EPI_ISL_451641	2020-04-06	B.1	G	Laverty Pathology
hCoV-19/Australia/NSW382/2020	EPI_ISL_451642	2020-04-21	B.1	G	Sydney South West Pathology Service (SSWPS) - Liverpool Hospital - NSW Health Pathology
hCoV-19/Australia/NSW383/2020	EPI_ISL_451643	2020-04-07	B.1	G	Sydney South West Pathology Service (SSWPS) - Liverpool Hospital - NSW Health Pathology
hCoV-19/Australia/NSW39/2020	EPI_ISL_417397	2020-03-11	B.1	G	Pathology West - NSW Health Pathology
hCoV-19/Australia/NSW40/2020	EPI_ISL_417398	2020-03-11	B.4	O	Pathology West - NSW Health Pathology
hCoV-19/Australia/NSW41/2020	EPI_ISL_417399	2020-03-10	B.40	V	Pathology West - NSW Health Pathology
hCoV-19/Australia/NSW44/2020	EPI_ISL_417400	2020-03-10	B.6	O	Pathology West - NSW Health Pathology
hCoV-19/Australia/NSW45/2020	EPI_ISL_417401	2020-03-13	B.6	O	Pathology West - NSW Health Pathology
hCoV-19/Australia/NSW46/2020	EPI_ISL_427658	2020-03-10	B.3	O	Pathology West - NSW Health Pathology
hCoV-19/Australia/NSW47/2020	EPI_ISL_417402	2020-03-13	B.1	G	Pathology West - NSW Health Pathology
hCoV-19/Australia/NSW48/2020	EPI_ISL_417403	2020-03-14	B.6	O	Pathology West - NSW Health Pathology
hCoV-19/Australia/NSW488/2020	EPI_ISL_455028	2020-04-22	B.1	G	Pathology West - NSW Health Pathology
hCoV-19/Australia/NSW489/2020	EPI_ISL_455029	2020-04-23	B.1	G	Pathology West - NSW Health Pathology
hCoV-19/Australia/NSW49/2020	EPI_ISL_427659	2020-03-10	B.6	O	Pathology West - NSW Health Pathology
hCoV-19/Australia/NSW490/2020	EPI_ISL_455030	2020-04-23	B.1	G	Pathology West - NSW Health Pathology
hCoV-19/Australia/NSW491/2020	EPI_ISL_455031	2020-04-23	B.1	G	Pathology West - NSW Health Pathology
hCoV-19/Australia/NSW492/2020	EPI_ISL_455032	2020-04-23	B.1	G	Pathology West - NSW Health Pathology
hCoV-19/Australia/NSW493/2020	EPI_ISL_455033	2020-04-23	B.1	G	Pathology West - NSW Health Pathology
hCoV-19/Australia/NSW494/2020	EPI_ISL_455034	2020-04-11	B.1	G	Pathology West - NSW Health Pathology
hCoV-19/Australia/NSW495/2020	EPI_ISL_455035	2020-04-26	B.1	G	Pathology West - NSW Health Pathology
hCoV-19/Australia/NSW496/2020	EPI_ISL_455036	2020-03-31	B.1	G	South Eastern Area Laboratory Services (SEALS)
hCoV-19/Australia/NSW497/2020	EPI_ISL_455037	2020-04-07	B.1	G	Sydney South West Pathology Service (SSWPS) - Liverpool Hospital - NSW Health Pathology
hCoV-19/Australia/NSW498/2020	EPI_ISL_455038	2020-04-14	B.1	G	Pathology West - NSW Health Pathology
hCoV-19/Australia/NSW499/2020	EPI_ISL_455039	2020-04-14	B.1	G	Pathology West - NSW Health Pathology
hCoV-19/Australia/NSW50/2020	EPI_ISL_417404	2020-03-12	B.1.1.162	GR	Pathology West - NSW Health Pathology
hCoV-19/Australia/NSW500/2020	EPI_ISL_455040	2020-04-14	B.1	G	Pathology West - NSW Health Pathology
hCoV-19/Australia/NSW501/2020	EPI_ISL_455041	2020-03-23	A.1	S	Pathology West - NSW Health Pathology
hCoV-19/Australia/NSW502/2020	EPI_ISL_455042	2020-03-20	A.2.2	S	Pathology West - NSW Health Pathology
hCoV-19/Australia/NSW503/2020	EPI_ISL_455043	2020-03-24	B.28	V	Pathology West - NSW Health Pathology
hCoV-19/Australia/NSW504/2020	EPI_ISL_455044	2020-03-28	A.2.2	S	Pathology West - NSW Health Pathology
hCoV-19/Australia/NSW505/2020	EPI_ISL_455045	2020-03-27	A.2.2	S	Pathology West - NSW Health Pathology
hCoV-19/Australia/NSW506/2020	EPI_ISL_455046	2020-03-29	B.1.23	G	Pathology West - NSW Health Pathology
hCoV-19/Australia/NSW507/2020	EPI_ISL_455047	2020-04-06	B.1.23	G	Pathology West - NSW Health Pathology
hCoV-19/Australia/NSW508/2020	EPI_ISL_455048	2020-03-24	B.6.5	O	Pathology West - NSW Health Pathology
hCoV-19/Australia/NSW509/2020	EPI_ISL_455049	2020-04-17	B.1	G	Pathology West - NSW Health Pathology
hCoV-19/Australia/NSW51/2020	EPI_ISL_427660	2020-03-10	B.40	V	Pathology West - NSW Health Pathology
hCoV-19/Australia/NSW510/2020	EPI_ISL_455050	2020-03-26	B.4	O	Pathology West - NSW Health Pathology
hCoV-19/Australia/NSW511/2020	EPI_ISL_455051	2020-03-28	B.1	G	Douglass Hanly Moir Pathology
hCoV-19/Australia/NSW512/2020	EPI_ISL_455052	2020-03-31	B.1	G	Douglass Hanly Moir Pathology
hCoV-19/Australia/NSW513/2020	EPI_ISL_455053	2020-03-28	B.1	G	Douglass Hanly Moir Pathology
hCoV-19/Australia/NSW514/2020	EPI_ISL_455054	2020-04-01	A.2.2	S	South Eastern Area Laboratory Services (SEALS)
hCoV-19/Australia/NSW515/2020	EPI_ISL_455055	2020-04-30	B.1	G	Pathology West - NSW Health Pathology
hCoV-19/Australia/NSW516/2020	EPI_ISL_455056	2020-04-14	B.1	G	Pathology West - NSW Health Pathology
hCoV-19/Australia/NSW517/2020	EPI_ISL_455057	2020-05-01	B.1	G	Pathology West - NSW Health Pathology
hCoV-19/Australia/NSW518/2020	EPI_ISL_455058	2020-05-05	B.1	G	Pathology West - NSW Health Pathology
hCoV-19/Australia/NSW519/2020	EPI_ISL_455059	2020-04-17	B.1	G	Pathology West - NSW Health Pathology
hCoV-19/Australia/NSW52/2020	EPI_ISL_417405	2020-03-11	B	V	Pathology West - NSW Health Pathology
hCoV-19/Australia/NSW520/2020	EPI_ISL_455060	2020-05-04	B.1	G	Sydney South West Pathology Service (SSWPS) - Concord Repatriation General Hospital - NSW Health Pathology
hCoV-19/Australia/NSW521/2020	EPI_ISL_455061	2020-05-03	B.1	G	Pathology West - NSW Health Pathology
hCoV-19/Australia/NSW522/2020	EPI_ISL_455062	2020-04-30	B.29	V	Pathology West - NSW Health Pathology
hCoV-19/Australia/NSW523/2020	EPI_ISL_455063	2020-03-26	B.1	GH	Pathology West - NSW Health Pathology
hCoV-19/Australia/NSW524/2020	EPI_ISL_455064	2020-03-26	B.1.197	G	Pathology West - NSW Health Pathology
hCoV-19/Australia/NSW525/2020	EPI_ISL_455065	2020-03-31	B.1	G	Douglass Hanly Moir Pathology
hCoV-19/Australia/NSW526/2020	EPI_ISL_699652	2020-04-11	A.2.2	S	Pathology West - NSW Health Pathology
hCoV-19/Australia/NSW527/2020	EPI_ISL_455066	2020-05-01	B.1	G	Pathology West - NSW Health Pathology
hCoV-19/Australia/NSW528/2020	EPI_ISL_455067	2020-03-19	B.1	G	Pathology West - NSW Health Pathology
hCoV-19/Australia/NSW529/2020	EPI_ISL_455068	2020-05-05	B.1	G	Pathology West - NSW Health Pathology
hCoV-19/Australia/NSW53/2020	EPI_ISL_417406	2020-03-11	B.4.4	O	Pathology West - NSW Health Pathology
hCoV-19/Australia/NSW530/2020	EPI_ISL_455069	2020-05-07	B.1	G	Pathology West - NSW Health Pathology
hCoV-19/Australia/NSW531/2020	EPI_ISL_455070	2020-05-06	B.1	G	Pathology West - NSW Health Pathology
hCoV-19/Australia/NSW532/2020	EPI_ISL_455071	2020-05-08	B.1	G	Sydney South West Pathology Service (SSWPS) - Concord Repatriation General Hospital - NSW Health Pathology
hCoV-19/Australia/NSW533/2020	EPI_ISL_455072	2020-05-07	B.1	G	Sullivan Nicolaides Pathology
hCoV-19/Australia/NSW534/2020	EPI_ISL_455073	2020-05-07	B.1	G	Sullivan Nicolaides Pathology
hCoV-19/Australia/NSW535/2020	EPI_ISL_455074	2020-05-13	B.1.1.29	GR	Pathology West - NSW Health Pathology
hCoV-19/Australia/NSW536/2020	EPI_ISL_455075	2020-03-25	B.1	GH	South Eastern Area Laboratory Services (SEALS)
hCoV-19/Australia/NSW537/2020	EPI_ISL_455076	2020-03-26	B.29	V	South Eastern Area Laboratory Services (SEALS)
hCoV-19/Australia/NSW538/2020	EPI_ISL_455077	2020-03-28	B.1	GH	South Eastern Area Laboratory Services (SEALS)
hCoV-19/Australia/NSW539/2020	EPI_ISL_455078	2020-03-25	A.2.2	S	South Eastern Area Laboratory Services (SEALS)
hCoV-19/Australia/NSW54/2020	EPI_ISL_417407	2020-03-14	B.1.1.29	GR	Pathology West - NSW Health Pathology
hCoV-19/Australia/NSW540/2020	EPI_ISL_455079	2020-03-22	A.1	S	South Eastern Area Laboratory Services (SEALS)
hCoV-19/Australia/NSW541/2020	EPI_ISL_455080	2020-03-22	A.1	S	South Eastern Area Laboratory Services (SEALS)
hCoV-19/Australia/NSW542/2020	EPI_ISL_455081	2020-03-31	B.1	GH	South Eastern Area Laboratory Services (SEALS)
hCoV-19/Australia/NSW543/2020	EPI_ISL_455082	2020-03-31	A.1	S	South Eastern Area Laboratory Services (SEALS)
hCoV-19/Australia/NSW544/2020	EPI_ISL_455083	2020-04-06	B.1	G	South Eastern Area Laboratory Services (SEALS)
hCoV-19/Australia/NSW545/2020	EPI_ISL_455084	2020-04-05	B.1.319	GH	South Eastern Area Laboratory Services (SEALS)
hCoV-19/Australia/NSW546/2020	EPI_ISL_455085	2020-04-12	B.1.319	GH	South Eastern Area Laboratory Services (SEALS)
hCoV-19/Australia/NSW547/2020	EPI_ISL_455086	2020-04-03	A.2.2	S	South Eastern Area Laboratory Services (SEALS)
hCoV-19/Australia/NSW548/2020	EPI_ISL_455087	2020-03-23	B.1.197	G	South Eastern Area Laboratory Services (SEALS)
hCoV-19/Australia/NSW549/2020	EPI_ISL_455088	2020-03-21	A.1	S	South Eastern Area Laboratory Services (SEALS)
hCoV-19/Australia/NSW550/2020	EPI_ISL_455089	2020-03-20	A.2.2	S	South Eastern Area Laboratory Services (SEALS)
hCoV-19/Australia/NSW551/2020	EPI_ISL_455090	2020-05-12	B.1	GH	South Eastern Area Laboratory Services (SEALS)
hCoV-19/Australia/NSW552/2020	EPI_ISL_455091	2020-05-13	B.1	G	South Eastern Area Laboratory Services (SEALS)
hCoV-19/Australia/NSW553/2020	EPI_ISL_455092	2020-05-18	B.1	GH	South Eastern Area Laboratory Services (SEALS)
hCoV-19/Australia/NSW554/2020	EPI_ISL_455093	2020-05-20	B.1	GH	South Eastern Area Laboratory Services (SEALS)
hCoV-19/Australia/NSW555/2020	EPI_ISL_455094	2020-03-29	B.1	G	Sydney South West Pathology Service (SSWPS) - Liverpool Hospital - NSW Health Pathology
hCoV-19/Australia/NSW557/2020	EPI_ISL_455096	2020-03-27	A.2.2	S	South Eastern Area Laboratory Services (SEALS)
hCoV-19/Australia/NSW558/2020	EPI_ISL_455097	2020-04-17	B.1.319	GH	South Eastern Area Laboratory Services (SEALS)
hCoV-19/Australia/NSW559/2020	EPI_ISL_455098	2020-03-22	A.1	S	South Eastern Area Laboratory Services (SEALS)
hCoV-19/Australia/NSW56/2020	EPI_ISL_417408	2020-03-17	B.39	V	Pathology West - NSW Health Pathology
hCoV-19/Australia/NSW560/2020	EPI_ISL_455099	2020-05-24	A	S	South Eastern Area Laboratory Services (SEALS)
hCoV-19/Australia/NSW561/2020	EPI_ISL_478673	2020-03-31	B.1.1.29	GR	Pathology North - Royal North Shore Hospital - NSW Health Pathology
hCoV-19/Australia/NSW562/2020	EPI_ISL_478674	2020-03-30	B.1	GH	Pathology North - Royal North Shore Hospital - NSW Health Pathology
hCoV-19/Australia/NSW563/2020	EPI_ISL_478675	2020-03-23	B.1.1.29	GR	Sydney South West Pathology Service (SSWPS) - Liverpool Hospital - NSW Health Pathology
hCoV-19/Australia/NSW564/2020	EPI_ISL_478676	2020-03-24	A.2.2	S	Sydney South West Pathology Service (SSWPS) - Liverpool Hospital - NSW Health Pathology
hCoV-19/Australia/NSW565/2020	EPI_ISL_478677	2020-03-24	A.2.2	S	Sydney South West Pathology Service (SSWPS) - Liverpool Hospital - NSW Health Pathology
hCoV-19/Australia/NSW566/2020	EPI_ISL_478678	2020-03-24	A.2.2	S	Sydney South West Pathology Service (SSWPS) - Liverpool Hospital - NSW Health Pathology
hCoV-19/Australia/NSW567/2020	EPI_ISL_478679	2020-03-25	B.6	O	Sydney South West Pathology Service (SSWPS) - Liverpool Hospital - NSW Health Pathology
hCoV-19/Australia/NSW568/2020	EPI_ISL_478680	2020-03-25	A.1	S	Sydney South West Pathology Service (SSWPS) - Liverpool Hospital - NSW Health Pathology
hCoV-19/Australia/NSW569/2020	EPI_ISL_478681	2020-03-26	B.31	V	Sydney South West Pathology Service (SSWPS) - Liverpool Hospital - NSW Health Pathology
hCoV-19/Australia/NSW57/2020	EPI_ISL_417409	2020-03-16	B.40	V	Pathology West - NSW Health Pathology
hCoV-19/Australia/NSW570/2020	EPI_ISL_478682	2020-03-23	A.2.2	S	Sydney South West Pathology Service (SSWPS) - Liverpool Hospital - NSW Health Pathology
hCoV-19/Australia/NSW571/2020	EPI_ISL_478683	2020-03-20	A.1	S	South Eastern Area Laboratory Services (SEALS)
hCoV-19/Australia/NSW572/2020	EPI_ISL_478684	2020-03-20	A.1	S	South Eastern Area Laboratory Services (SEALS)
hCoV-19/Australia/NSW573/2020	EPI_ISL_478685	2020-03-20	A.1	S	South Eastern Area Laboratory Services (SEALS)
hCoV-19/Australia/NSW574/2020	EPI_ISL_478686	2020-03-20	A.1	S	South Eastern Area Laboratory Services (SEALS)
hCoV-19/Australia/NSW575/2020	EPI_ISL_478687	2020-03-20	A.1	S	South Eastern Area Laboratory Services (SEALS)
hCoV-19/Australia/NSW576/2020	EPI_ISL_478688	2020-03-20	A.1	S	South Eastern Area Laboratory Services (SEALS)
hCoV-19/Australia/NSW577/2020	EPI_ISL_478689	2020-03-20	A.1	S	South Eastern Area Laboratory Services (SEALS)
hCoV-19/Australia/NSW578/2020	EPI_ISL_478690	2020-03-21	A.1	S	South Eastern Area Laboratory Services (SEALS)
hCoV-19/Australia/NSW579/2020	EPI_ISL_478691	2020-03-22	A.1	S	South Eastern Area Laboratory Services (SEALS)
hCoV-19/Australia/NSW58/2020	EPI_ISL_417410	2020-03-16	B.40	V	Pathology West - NSW Health Pathology
hCoV-19/Australia/NSW580/2020	EPI_ISL_478692	2020-03-22	A.1	S	South Eastern Area Laboratory Services (SEALS)
hCoV-19/Australia/NSW581/2020	EPI_ISL_478693	2020-03-30	B.1	GH	South Eastern Area Laboratory Services (SEALS)
hCoV-19/Australia/NSW582/2020	EPI_ISL_478694	2020-03-14	B.40	V	South Eastern Area Laboratory Services (SEALS)
hCoV-19/Australia/NSW583/2020	EPI_ISL_478695	2020-03-14	B.40	V	South Eastern Area Laboratory Services (SEALS)
hCoV-19/Australia/NSW584/2020	EPI_ISL_478696	2020-03-16	B.40	V	South Eastern Area Laboratory Services (SEALS)
hCoV-19/Australia/NSW585/2020	EPI_ISL_478697	2020-03-16	B.40	V	South Eastern Area Laboratory Services (SEALS)
hCoV-19/Australia/NSW586/2020	EPI_ISL_478698	2020-03-16	B.40	V	South Eastern Area Laboratory Services (SEALS)
hCoV-19/Australia/NSW587/2020	EPI_ISL_478699	2020-03-14	B.40	V	South Eastern Area Laboratory Services (SEALS)
hCoV-19/Australia/NSW588/2020	EPI_ISL_478700	2020-03-31	B.1	GH	South Eastern Area Laboratory Services (SEALS)
hCoV-19/Australia/NSW589/2020	EPI_ISL_478701	2020-04-01	B.1	GH	South Eastern Area Laboratory Services (SEALS)
hCoV-19/Australia/NSW59/2020	EPI_ISL_427662	2020-03-16	B.6	O	Pathology West - NSW Health Pathology
hCoV-19/Australia/NSW590/2020	EPI_ISL_478702	2020-03-26	B	O	South Eastern Area Laboratory Services (SEALS)
hCoV-19/Australia/NSW591/2020	EPI_ISL_478703	2020-03-19	B.1	G	South Eastern Area Laboratory Services (SEALS)
hCoV-19/Australia/NSW592/2020	EPI_ISL_478704	2020-03-13	B.1	G	South Eastern Area Laboratory Services (SEALS)
hCoV-19/Australia/NSW593/2020	EPI_ISL_478705	2020-04-20	B.1	GH	South Eastern Area Laboratory Services (SEALS)
hCoV-19/Australia/NSW594/2020	EPI_ISL_478706	2020-03-28	B.1	GH	Sydney South West Pathology Service (SSWPS) - Liverpool Hospital - NSW Health Pathology
hCoV-19/Australia/NSW595/2020	EPI_ISL_478707	2020-04-08	B.1.1.29	GR	Sydney South West Pathology Service (SSWPS) - Liverpool Hospital - NSW Health Pathology
hCoV-19/Australia/NSW597/2020	EPI_ISL_478709	2020-06-08	B.4	O	South Eastern Area Laboratory Services (SEALS)
hCoV-19/Australia/NSW598/2020	EPI_ISL_478710	2020-06-08	B.1.438	GH	South Eastern Area Laboratory Services (SEALS)
hCoV-19/Australia/NSW599/2020	EPI_ISL_478711	2020-06-12	B.1	GH	South Eastern Area Laboratory Services (SEALS)
hCoV-19/Australia/NSW60/2020	EPI_ISL_427663	2020-03-16	B.39	V	Pathology West - NSW Health Pathology
hCoV-19/Australia/NSW600/2020	EPI_ISL_478712	2020-04-17	B.1	GH	Sydney South West Pathology Service (SSWPS) - Liverpool Hospital - NSW Health Pathology
hCoV-19/Australia/NSW601/2020	EPI_ISL_478713	2020-04-13	B.1	GH	Sydney South West Pathology Service (SSWPS) - Liverpool Hospital - NSW Health Pathology
hCoV-19/Australia/NSW602/2020	EPI_ISL_478714	2020-04-09	B.1	GH	Sydney South West Pathology Service (SSWPS) - Liverpool Hospital - NSW Health Pathology
hCoV-19/Australia/NSW603/2020	EPI_ISL_478715	2020-04-08	B.1	GH	Sydney South West Pathology Service (SSWPS) - Liverpool Hospital - NSW Health Pathology
hCoV-19/Australia/NSW604/2020	EPI_ISL_478716	2020-04-07	B.1	GH	Sydney South West Pathology Service (SSWPS) - Liverpool Hospital - NSW Health Pathology
hCoV-19/Australia/NSW605/2020	EPI_ISL_478717	2020-06-19	B.1	GH	Sydney South West Pathology Service (SSWPS) - Concord Repatriation General Hospital - NSW Health Pathology
hCoV-19/Australia/NSW606/2020	EPI_ISL_478718	2020-06-19	B.1.1.33	GR	Sydney South West Pathology Service (SSWPS) - Concord Repatriation General Hospital - NSW Health Pathology
hCoV-19/Australia/NSW607/2020	EPI_ISL_490017	2020-03-13	B.40	V	South Eastern Area Laboratory Services (SEALS)
hCoV-19/Australia/NSW608/2020	EPI_ISL_490018	2020-03-16	B.40	V	South Eastern Area Laboratory Services (SEALS)
hCoV-19/Australia/NSW609/2020	EPI_ISL_490105	2020-04-01	A.2.2	S	South Eastern Area Laboratory Services (SEALS)
hCoV-19/Australia/NSW61/2020	EPI_ISL_417411	2020-03-17	B.1	GH	Pathology West - NSW Health Pathology
hCoV-19/Australia/NSW610/2020	EPI_ISL_490019	2020-04-14	B.1.1.241	GR	South Eastern Area Laboratory Services (SEALS)
hCoV-19/Australia/NSW611/2020	EPI_ISL_490020	2020-04-08	A.2.2	S	Sydney South West Pathology Service (SSWPS) - Liverpool Hospital - NSW Health Pathology
hCoV-19/Australia/NSW612/2020	EPI_ISL_490021	2020-06-10	B.1.1.1	GR	South Eastern Area Laboratory Services (SEALS)
hCoV-19/Australia/NSW613/2020	EPI_ISL_490022	2020-06-07	B.1.1.162	GR	South Eastern Area Laboratory Services (SEALS)
hCoV-19/Australia/NSW614/2020	EPI_ISL_490023	2020-06-13	B.1	GH	South Eastern Area Laboratory Services (SEALS)
hCoV-19/Australia/NSW615/2020	EPI_ISL_490024	2020-05-27	B.1.36	GH	South Eastern Area Laboratory Services (SEALS)
hCoV-19/Australia/NSW616/2020	EPI_ISL_490025	2020-06-16	B.1	GH	South Eastern Area Laboratory Services (SEALS)
hCoV-19/Australia/NSW617/2020	EPI_ISL_490026	2020-06-12	B.1.1.28	GR	South Eastern Area Laboratory Services (SEALS)
hCoV-19/Australia/NSW618/2020	EPI_ISL_490027	2020-06-19	B.1	GH	South Eastern Area Laboratory Services (SEALS)
hCoV-19/Australia/NSW619/2020	EPI_ISL_490028	2020-06-19	B.1.1.1	GR	South Eastern Area Laboratory Services (SEALS)
hCoV-19/Australia/NSW62/2020	EPI_ISL_417412	2020-03-17	B.3	O	Pathology West - NSW Health Pathology
hCoV-19/Australia/NSW620/2020	EPI_ISL_490029	2020-06-19	B.1	GH	South Eastern Area Laboratory Services (SEALS)
hCoV-19/Australia/NSW621/2020	EPI_ISL_490030	2020-05-31	B.1.1.1	GR	South Eastern Area Laboratory Services (SEALS)
hCoV-19/Australia/NSW622/2020	EPI_ISL_490031	2020-04-01	A.2.2	S	South Eastern Area Laboratory Services (SEALS)
hCoV-19/Australia/NSW623/2020	EPI_ISL_490032	2020-03-25	A.2.2	S	South Eastern Area Laboratory Services (SEALS)
hCoV-19/Australia/NSW624/2020	EPI_ISL_490033	2020-04-02	B.1.1.29	GR	South Eastern Area Laboratory Services (SEALS)
hCoV-19/Australia/NSW625/2020	EPI_ISL_490034	2020-03-25	A.2.2	S	South Eastern Area Laboratory Services (SEALS)
hCoV-19/Australia/NSW626/2020	EPI_ISL_490035	2020-03-30	A.1	S	South Eastern Area Laboratory Services (SEALS)
hCoV-19/Australia/NSW627/2020	EPI_ISL_490036	2020-06-24	B.1	G	Pathology West - NSW Health Pathology
hCoV-19/Australia/NSW628/2020	EPI_ISL_490037	2020-03-19	B.1.1.29	GR	Sydney South West Pathology Service (SSWPS) - Liverpool Hospital - NSW Health Pathology
hCoV-19/Australia/NSW629/2020	EPI_ISL_490038	2020-07-07	D.2	GR	Pathology West - NSW Health Pathology
hCoV-19/Australia/NSW63/2020	EPI_ISL_427664	2020-03-10	B	O	Pathology West - NSW Health Pathology
hCoV-19/Australia/NSW630/2020	EPI_ISL_490039	2020-07-07	D.2	GR	Pathology West - NSW Health Pathology
hCoV-19/Australia/NSW631/2020	EPI_ISL_490040	2020-06-09	B.1.1.304	GR	South Eastern Area Laboratory Services (SEALS)
hCoV-19/Australia/NSW632/2020	EPI_ISL_490041	2020-06-16	B.1	GH	South Eastern Area Laboratory Services (SEALS)
hCoV-19/Australia/NSW633/2020	EPI_ISL_490042	2020-07-01	B.1.36	GH	South Eastern Area Laboratory Services (SEALS)
hCoV-19/Australia/NSW634/2020	EPI_ISL_490043	2020-07-05	B.1.1.133	GR	Pathology North - Hunter - NSW Health Pathology
hCoV-19/Australia/NSW635/2020	EPI_ISL_490044	2020-07-08	D.2	GR	Pathology West - NSW Health Pathology
hCoV-19/Australia/NSW636/2020	EPI_ISL_490045	2020-07-05	A	S	South Eastern Area Laboratory Services (SEALS)
hCoV-19/Australia/NSW637/2020	EPI_ISL_490046	2020-07-10	D.2	GR	Pathology West - NSW Health Pathology
hCoV-19/Australia/NSW638/2020	EPI_ISL_498748	2020-03-24	A.2.2	S	Pathology West - NSW Health Pathology
hCoV-19/Australia/NSW639/2020	EPI_ISL_498749	2020-03-24	A.2.2	S	Pathology West - NSW Health Pathology
hCoV-19/Australia/NSW64/2020	EPI_ISL_427773	2020-03-20	B.4	O	Pathology West - NSW Health Pathology
hCoV-19/Australia/NSW640/2020	EPI_ISL_498750	2020-03-26	B.1	G	Pathology West - NSW Health Pathology
hCoV-19/Australia/NSW641/2020	EPI_ISL_498751	2020-03-20	A.1	S	South Eastern Area Laboratory Services (SEALS)
hCoV-19/Australia/NSW642/2020	EPI_ISL_498761	2020-07-10	D.2	GR	Pathology West - NSW Health Pathology
hCoV-19/Australia/NSW643/2020	EPI_ISL_498762	2020-07-10	D.2	GR	Pathology West - NSW Health Pathology
hCoV-19/Australia/NSW644/2020	EPI_ISL_498763	2020-07-10	D.2	GR	Pathology West - NSW Health Pathology
hCoV-19/Australia/NSW645/2020	EPI_ISL_498764	2020-07-12	D.2	GR	Sydney South West Pathology Service (SSWPS) - Liverpool Hospital - NSW Health Pathology
hCoV-19/Australia/NSW646/2020	EPI_ISL_498765	2020-07-01	D.2	GR	Sydney South West Pathology Service (SSWPS) - Concord Repatriation General Hospital - NSW Health Pathology
hCoV-19/Australia/NSW647/2020	EPI_ISL_498766	2020-07-12	D.2	GR	Pathology West - NSW Health Pathology
hCoV-19/Australia/NSW648/2020	EPI_ISL_498767	2020-07-12	D.2	GR	Pathology West - NSW Health Pathology
hCoV-19/Australia/NSW649/2020	EPI_ISL_498768	2020-07-12	D.2	GR	South Eastern Area Laboratory Services (SEALS)
hCoV-19/Australia/NSW65/2020	EPI_ISL_427645	2020-03-04	B.4	O	Pathology West - NSW Health Pathology
hCoV-19/Australia/NSW650/2020	EPI_ISL_498769	2020-07-11	D.2	GR	Laverty Pathology
hCoV-19/Australia/NSW651/2020	EPI_ISL_498770	2020-07-11	D.2	GR	Laverty Pathology
hCoV-19/Australia/NSW652/2020	EPI_ISL_498771	2020-07-11	D.2	GR	Laverty Pathology
hCoV-19/Australia/NSW653/2020	EPI_ISL_498772	2020-07-11	D.2	GR	Laverty Pathology
hCoV-19/Australia/NSW654/2020	EPI_ISL_498773	2020-07-11	D.2	GR	Douglass Hanly Moir Pathology
hCoV-19/Australia/NSW655/2020	EPI_ISL_498774	2020-07-12	D.2	GR	Histopath
hCoV-19/Australia/NSW656/2020	EPI_ISL_498775	2020-07-12	D.2	GR	Histopath
hCoV-19/Australia/NSW657/2020	EPI_ISL_498776	2020-07-19	D.2	GR	Pathology West - NSW Health Pathology
hCoV-19/Australia/NSW658/2020	EPI_ISL_498777	2020-07-13	D.2	GR	Pathology West - NSW Health Pathology
hCoV-19/Australia/NSW659/2020	EPI_ISL_498778	2020-07-16	D.2	GR	Sydney South West Pathology Service (SSWPS) - Liverpool Hospital - NSW Health Pathology
hCoV-19/Australia/NSW66/2020	EPI_ISL_427646	2020-03-05	B.4	O	Pathology West - NSW Health Pathology
hCoV-19/Australia/NSW660/2020	EPI_ISL_498779	2020-07-18	D.2	GR	Pathology West - NSW Health Pathology
hCoV-19/Australia/NSW661/2020	EPI_ISL_498780	2020-07-12	D.2	GR	Pathology West - NSW Health Pathology
hCoV-19/Australia/NSW662/2020	EPI_ISL_498781	2020-07-13	D.2	GR	Sydney South West Pathology Service (SSWPS) - Liverpool Hospital - NSW Health Pathology
hCoV-19/Australia/NSW663/2020	EPI_ISL_498782	2020-07-14	D.2	GR	Sydney South West Pathology Service (SSWPS) - Liverpool Hospital - NSW Health Pathology
hCoV-19/Australia/NSW67/2020	EPI_ISL_427733	2020-03-18	B.6	O	Pathology West - NSW Health Pathology
hCoV-19/Australia/NSW672/2020	EPI_ISL_513315	2020-04-02	B.1.1.29	GR	South Eastern Area Laboratory Services (SEALS)
hCoV-19/Australia/NSW673/2020	EPI_ISL_513316	2020-04-09	B.1.1.33	GR	South Eastern Area Laboratory Services (SEALS)
hCoV-19/Australia/NSW674/2020	EPI_ISL_513317	2020-03-26	B.6.5	O	South Eastern Area Laboratory Services (SEALS)
hCoV-19/Australia/NSW675/2020	EPI_ISL_513318	2020-07-12	D.2	GR	Histopath
hCoV-19/Australia/NSW676/2020	EPI_ISL_513319	2020-07-12	D.2	GR	Histopath
hCoV-19/Australia/NSW677/2020	EPI_ISL_513320	2020-07-16	D.2	GR	Histopath
hCoV-19/Australia/NSW678/2020	EPI_ISL_513321	2020-07-18	D.2	GR	Pathology West - NSW Health Pathology
hCoV-19/Australia/NSW679/2020	EPI_ISL_513322	2020-07-17	D.2	GR	Pathology West - NSW Health Pathology
hCoV-19/Australia/NSW68/2020	EPI_ISL_427751	2020-03-24	B.6	O	Pathology West - NSW Health Pathology
hCoV-19/Australia/NSW680/2020	EPI_ISL_513323	2020-07-16	D.2	GR	Sydney South West Pathology Service (SSWPS) - Liverpool Hospital - NSW Health Pathology
hCoV-19/Australia/NSW681/2020	EPI_ISL_513324	2020-07-15	D.2	GR	Pathology West - NSW Health Pathology
hCoV-19/Australia/NSW682/2020	EPI_ISL_513325	2020-07-17	D.2	GR	Pathology West - NSW Health Pathology
hCoV-19/Australia/NSW683/2020	EPI_ISL_513326	2020-07-18	D.2	GR	Pathology West - NSW Health Pathology
hCoV-19/Australia/NSW684/2020	EPI_ISL_513327	2020-07-18	D.2	GR	Sydney South West Pathology Service (SSWPS) - Liverpool Hospital - NSW Health Pathology
hCoV-19/Australia/NSW685/2020	EPI_ISL_513328	2020-07-17	D.2	GR	Sydney South West Pathology Service (SSWPS) - Liverpool Hospital - NSW Health Pathology
hCoV-19/Australia/NSW686/2020	EPI_ISL_513329	2020-07-15	D.2	GR	Sydney South West Pathology Service (SSWPS) - Liverpool Hospital - NSW Health Pathology
hCoV-19/Australia/NSW687/2020	EPI_ISL_513330	2020-07-13	D.2	GR	St Vincent's Pathology (SydPath)
hCoV-19/Australia/NSW688/2020	EPI_ISL_513331	2020-07-18	D.2	GR	Pathology West - NSW Health Pathology
hCoV-19/Australia/NSW689/2020	EPI_ISL_513332	2020-07-18	D.2	GR	Pathology West - NSW Health Pathology
hCoV-19/Australia/NSW69/2020	EPI_ISL_427705	2020-03-20	B.6.5	O	Pathology West - NSW Health Pathology
hCoV-19/Australia/NSW690/2020	EPI_ISL_513333	2020-07-20	D.2	GR	Sydney South West Pathology Service (SSWPS) - Liverpool Hospital - NSW Health Pathology
hCoV-19/Australia/NSW691/2020	EPI_ISL_513334	2020-07-20	D.2	GR	Sydney South West Pathology Service (SSWPS) - Liverpool Hospital - NSW Health Pathology
hCoV-19/Australia/NSW692/2020	EPI_ISL_513335	2020-07-20	D.2	GR	Pathology North - Hunter - NSW Health Pathology
hCoV-19/Australia/NSW693/2020	EPI_ISL_513336	2020-07-20	D.2	GR	Sydney South West Pathology Service (SSWPS) - Liverpool Hospital - NSW Health Pathology
hCoV-19/Australia/NSW694/2020	EPI_ISL_513337	2020-07-20	D.2	GR	Sydney South West Pathology Service (SSWPS) - Liverpool Hospital - NSW Health Pathology
hCoV-19/Australia/NSW695/2020	EPI_ISL_513338	2020-07-20	D.2	GR	Pathology West - NSW Health Pathology
hCoV-19/Australia/NSW696/2020	EPI_ISL_513339	2020-07-21	D.2	GR	Pathology West - NSW Health Pathology
hCoV-19/Australia/NSW697/2020	EPI_ISL_513340	2020-07-22	D.2	GR	Austech Medical Laboratories
hCoV-19/Australia/NSW698/2020	EPI_ISL_513341	2020-07-22	D.2	GR	Medlab Pathology
hCoV-19/Australia/NSW699/2020	EPI_ISL_513342	2020-07-22	D.2	GR	Pathology West - NSW Health Pathology
hCoV-19/Australia/NSW70/2020	EPI_ISL_427757	2020-03-22	B.6.5	O	Pathology West - NSW Health Pathology
hCoV-19/Australia/NSW700/2020	EPI_ISL_513343	2020-07-24	D.2	GR	Pathology West - NSW Health Pathology
hCoV-19/Australia/NSW701/2020	EPI_ISL_513344	2020-07-24	D.2	GR	Pathology West - NSW Health Pathology
hCoV-19/Australia/NSW702/2020	EPI_ISL_513345	2020-07-25	D.2	GR	Pathology West - NSW Health Pathology
hCoV-19/Australia/NSW703/2020	EPI_ISL_513346	2020-07-25	D.2	GR	Pathology West - NSW Health Pathology
hCoV-19/Australia/NSW704/2020	EPI_ISL_513347	2020-07-21	D.2	GR	St Vincent's Pathology (SydPath)
hCoV-19/Australia/NSW705/2020	EPI_ISL_513348	2020-07-25	D.2	GR	4Cyte Pathology
hCoV-19/Australia/NSW706/2020	EPI_ISL_513349	2020-07-25	D.2	GR	4Cyte Pathology
hCoV-19/Australia/NSW707/2020	EPI_ISL_513350	2020-07-25	D.2	GR	Pathology West - NSW Health Pathology
hCoV-19/Australia/NSW708/2020	EPI_ISL_513351	2020-07-25	D.2	GR	Pathology West - NSW Health Pathology
hCoV-19/Australia/NSW709/2020	EPI_ISL_513352	2020-07-25	D.2	GR	South Eastern Area Laboratory Services (SEALS)
hCoV-19/Australia/NSW71/2020	EPI_ISL_427759	2020-03-22	B.6.5	O	Pathology West - NSW Health Pathology
hCoV-19/Australia/NSW710/2020	EPI_ISL_513353	2020-07-26	D.2	GR	St Vincent's Pathology (SydPath)
hCoV-19/Australia/NSW711/2020	EPI_ISL_513354	2020-07-26	D.2	GR	St Vincent's Pathology (SydPath)
hCoV-19/Australia/NSW712/2020	EPI_ISL_513355	2020-07-26	D.2	GR	St Vincent's Pathology (SydPath)
hCoV-19/Australia/NSW713/2020	EPI_ISL_513356	2020-07-26	D.2	GR	St Vincent's Pathology (SydPath)
hCoV-19/Australia/NSW714/2020	EPI_ISL_513357	2020-07-30	D.2	GR	Douglass Hanly Moir Pathology
hCoV-19/Australia/NSW715/2020	EPI_ISL_513358	2020-07-28	D.2	GR	Pathology West - NSW Health Pathology
hCoV-19/Australia/NSW716/2020	EPI_ISL_513359	2020-07-28	D.2	GR	Pathology West - NSW Health Pathology
hCoV-19/Australia/NSW717/2020	EPI_ISL_513360	2020-07-27	D.2	GR	Pathology North - Hunter - NSW Health Pathology
hCoV-19/Australia/NSW718/2020	EPI_ISL_513361	2020-07-27	D.2	GR	St Vincent's Pathology (SydPath)
hCoV-19/Australia/NSW719/2020	EPI_ISL_513362	2020-07-27	D.2	GR	St Vincent's Pathology (SydPath)
hCoV-19/Australia/NSW72/2020	EPI_ISL_427744	2020-03-22	B.6.5	O	Pathology West - NSW Health Pathology
hCoV-19/Australia/NSW720/2020	EPI_ISL_513363	2020-07-27	D.2	GR	St Vincent's Pathology (SydPath)
hCoV-19/Australia/NSW721/2020	EPI_ISL_513364	2020-07-27	D.2	GR	St Vincent's Pathology (SydPath)
hCoV-19/Australia/NSW722/2020	EPI_ISL_513365	2020-07-27	D.2	GR	St Vincent's Pathology (SydPath)
hCoV-19/Australia/NSW723/2020	EPI_ISL_513366	2020-07-24	D.2	GR	Sydney South West Pathology Service (SSWPS) - Liverpool Hospital - NSW Health Pathology
hCoV-19/Australia/NSW724/2020	EPI_ISL_513367	2020-07-24	D.2	GR	Sydney South West Pathology Service (SSWPS) - Liverpool Hospital - NSW Health Pathology
hCoV-19/Australia/NSW725/2020	EPI_ISL_513368	2020-07-27	D.2	GR	Pathology North - Hunter - NSW Health Pathology
hCoV-19/Australia/NSW726/2020	EPI_ISL_513369	2020-07-29	D.2	GR	Pathology West - NSW Health Pathology
hCoV-19/Australia/NSW727/2020	EPI_ISL_513370	2020-07-29	D.2	GR	Pathology West - NSW Health Pathology
hCoV-19/Australia/NSW728/2020	EPI_ISL_513371	2020-07-29	D.2	GR	Pathology West - NSW Health Pathology
hCoV-19/Australia/NSW729/2020	EPI_ISL_513372	2020-07-29	D.2	GR	St Vincent's Pathology (SydPath)
hCoV-19/Australia/NSW73/2020	EPI_ISL_427750	2020-03-24	B.6.5	O	Pathology West - NSW Health Pathology
hCoV-19/Australia/NSW730/2020	EPI_ISL_513373	2020-07-27	D.2	GR	Sydney South West Pathology Service (SSWPS) - Liverpool Hospital - NSW Health Pathology
hCoV-19/Australia/NSW731/2020	EPI_ISL_513374	2020-07-27	D.2	GR	Sydney South West Pathology Service (SSWPS) - Liverpool Hospital - NSW Health Pathology
hCoV-19/Australia/NSW732/2020	EPI_ISL_513375	2020-07-29	D.2	GR	Pathology North - Royal North Shore Hospital - NSW Health Pathology
hCoV-19/Australia/NSW733/2020	EPI_ISL_513376	2020-07-28	D.2	GR	Pathology North - Royal North Shore Hospital - NSW Health Pathology
hCoV-19/Australia/NSW734/2020	EPI_ISL_513377	2020-07-27	D.2	GR	South Eastern Area Laboratory Services (SEALS)
hCoV-19/Australia/NSW735/2020	EPI_ISL_513378	2020-07-25	D.2	GR	Pathology West - NSW Health Pathology
hCoV-19/Australia/NSW736/2020	EPI_ISL_513379	2020-07-29	D.2	GR	St Vincent's Pathology (SydPath)
hCoV-19/Australia/NSW737/2020	EPI_ISL_513380	2020-07-30	D.2	GR	Pathology West - NSW Health Pathology
hCoV-19/Australia/NSW738/2020	EPI_ISL_513381	2020-07-29	D.2	GR	Sydney South West Pathology Service (SSWPS) - Liverpool Hospital - NSW Health Pathology
hCoV-19/Australia/NSW739/2020	EPI_ISL_513382	2020-07-29	D.2	GR	Sydney South West Pathology Service (SSWPS) - Liverpool Hospital - NSW Health Pathology
hCoV-19/Australia/NSW74/2020	EPI_ISL_427706	2020-03-19	B.6	O	Pathology West - NSW Health Pathology
hCoV-19/Australia/NSW740/2020	EPI_ISL_513383	2020-07-30	D.2	GR	Sydney South West Pathology Service (SSWPS) - Liverpool Hospital - NSW Health Pathology
hCoV-19/Australia/NSW741/2020	EPI_ISL_513384	2020-07-30	D.2	GR	St Vincent's Pathology (SydPath)
hCoV-19/Australia/NSW742/2020	EPI_ISL_513385	2020-07-30	D.2	GR	St Vincent's Pathology (SydPath)
hCoV-19/Australia/NSW743/2020	EPI_ISL_513386	2020-07-24	D.2	GR	Pathology North - Lismore laboratory - NSW Health Pathology
hCoV-19/Australia/NSW744/2020	EPI_ISL_513387	2020-07-24	D.2	GR	Pathology North - Lismore laboratory - NSW Health Pathology
hCoV-19/Australia/NSW745/2020	EPI_ISL_513388	2020-07-28	D.2	GR	Pathology North - Hunter - NSW Health Pathology
hCoV-19/Australia/NSW746/2020	EPI_ISL_699650	2020-07-27	D.2	GR	Douglass Hanly Moir Pathology
hCoV-19/Australia/NSW747/2020	EPI_ISL_513389	2020-07-20	D.2	GR	Douglass Hanly Moir Pathology
hCoV-19/Australia/NSW748/2020	EPI_ISL_513390	2020-07-31	D.2	GR	Pathology West - NSW Health Pathology
hCoV-19/Australia/NSW749/2020	EPI_ISL_513391	2020-07-31	D.2	GR	Pathology West - NSW Health Pathology
hCoV-19/Australia/NSW75/2020	EPI_ISL_427703	2020-03-16	B.40	V	Pathology West - NSW Health Pathology
hCoV-19/Australia/NSW750/2020	EPI_ISL_513392	2020-07-30	D.2	GR	Pathology West - NSW Health Pathology
hCoV-19/Australia/NSW751/2020	EPI_ISL_513393	2020-08-01	D.2	GR	Pathology West - NSW Health Pathology
hCoV-19/Australia/NSW752/2020	EPI_ISL_513394	2020-07-30	D.2	GR	Pathology West - NSW Health Pathology
hCoV-19/Australia/NSW753/2020	EPI_ISL_513395	2020-07-31	D.2	GR	Pathology West - NSW Health Pathology
hCoV-19/Australia/NSW754/2020	EPI_ISL_513396	2020-07-22	D.2	GR	St Vincent's Pathology (SydPath)
hCoV-19/Australia/NSW755/2020	EPI_ISL_513397	2020-07-20	D.2	GR	St Vincent's Pathology (SydPath)
hCoV-19/Australia/NSW756/2020	EPI_ISL_513398	2020-07-20	D.2	GR	St Vincent's Pathology (SydPath)
hCoV-19/Australia/NSW757/2020	EPI_ISL_513399	2020-07-19	D.2	GR	St Vincent's Pathology (SydPath)
hCoV-19/Australia/NSW758/2020	EPI_ISL_513400	2020-07-28	D.2	GR	Sydney South West Pathology Service (SSWPS) - Royal Prince Alfred Hospital - NSW Health Pathology
hCoV-19/Australia/NSW759/2020	EPI_ISL_513401	2020-07-28	D.2	GR	Sydney South West Pathology Service (SSWPS) - Royal Prince Alfred Hospital - NSW Health Pathology
hCoV-19/Australia/NSW76/2020	EPI_ISL_427704	2020-03-19	B.40	V	Pathology West - NSW Health Pathology
hCoV-19/Australia/NSW760/2020	EPI_ISL_513402	2020-08-03	D.2	GR	Sydney South West Pathology Service (SSWPS) - Liverpool Hospital - NSW Health Pathology
hCoV-19/Australia/NSW761/2020	EPI_ISL_513403	2020-07-20	D.2	GR	Laverty Pathology
hCoV-19/Australia/NSW762/2020	EPI_ISL_513404	2020-07-21	D.2	GR	Laverty Pathology
hCoV-19/Australia/NSW763/2020	EPI_ISL_513405	2020-07-21	D.2	GR	Laverty Pathology
hCoV-19/Australia/NSW764/2020	EPI_ISL_513406	2020-07-21	D.2	GR	Laverty Pathology
hCoV-19/Australia/NSW765/2020	EPI_ISL_513407	2020-07-21	D.2	GR	Laverty Pathology
hCoV-19/Australia/NSW766/2020	EPI_ISL_513408	2020-07-28	D.2	GR	Laverty Pathology
hCoV-19/Australia/NSW767/2020	EPI_ISL_513409	2020-07-31	D.2	GR	Sydney South West Pathology Service (SSWPS) - Liverpool Hospital - NSW Health Pathology
hCoV-19/Australia/NSW768/2020	EPI_ISL_513410	2020-07-31	D.2	GR	Sydney South West Pathology Service (SSWPS) - Liverpool Hospital - NSW Health Pathology
hCoV-19/Australia/NSW769/2020	EPI_ISL_513411	2020-08-02	D.2	GR	Sydney South West Pathology Service (SSWPS) - Liverpool Hospital - NSW Health Pathology
hCoV-19/Australia/NSW77/2020	EPI_ISL_427729	2020-03-17	B.40	V	Pathology West - NSW Health Pathology
hCoV-19/Australia/NSW770/2020	EPI_ISL_513412	2020-08-02	D.2	GR	Sydney South West Pathology Service (SSWPS) - Liverpool Hospital - NSW Health Pathology
hCoV-19/Australia/NSW771/2020	EPI_ISL_513413	2020-07-30	D.2	GR	4Cyte Pathology
hCoV-19/Australia/NSW772/2020	EPI_ISL_526689	2020-07-24	D.2	GR	Pathology West - NSW Health Pathology
hCoV-19/Australia/NSW773/2020	EPI_ISL_526115	2020-07-28	D.2	GR	Pathology West - NSW Health Pathology
hCoV-19/Australia/NSW774/2020	EPI_ISL_526116	2020-07-28	D.2	GR	Pathology West - NSW Health Pathology
hCoV-19/Australia/NSW775/2020	EPI_ISL_526117	2020-07-29	D.2	GR	Pathology West - NSW Health Pathology
hCoV-19/Australia/NSW776/2020	EPI_ISL_526118	2020-07-29	D.2	GR	Pathology West - NSW Health Pathology
hCoV-19/Australia/NSW777/2020	EPI_ISL_526119	2020-07-29	D.2	GR	Sydney South West Pathology Service (SSWPS) - Liverpool Hospital - NSW Health Pathology
hCoV-19/Australia/NSW778/2020	EPI_ISL_526120	2020-07-29	D.2	GR	Sydney South West Pathology Service (SSWPS) - Liverpool Hospital - NSW Health Pathology
hCoV-19/Australia/NSW779/2020	EPI_ISL_526121	2020-08-03	D.2	GR	St Vincent's Pathology (SydPath)
hCoV-19/Australia/NSW78/2020	EPI_ISL_427770	2020-03-23	B.40	V	Pathology West - NSW Health Pathology
hCoV-19/Australia/NSW780/2020	EPI_ISL_526122	2020-08-03	D.2	GR	St Vincent's Pathology (SydPath)
hCoV-19/Australia/NSW781/2020	EPI_ISL_526123	2020-07-17	D.2	GR	St Vincent's Pathology (SydPath)
hCoV-19/Australia/NSW782/2020	EPI_ISL_526124	2020-07-25	D.2	GR	Sydney South West Pathology Service (SSWPS) - Liverpool Hospital - NSW Health Pathology
hCoV-19/Australia/NSW783/2020	EPI_ISL_526125	2020-08-01	D.2	GR	Sydney South West Pathology Service (SSWPS) - Concord Repatriation General Hospital - NSW Health Pathology
hCoV-19/Australia/NSW784/2020	EPI_ISL_526126	2020-07-30	D.2	GR	Sydney South West Pathology Service (SSWPS) - Liverpool Hospital - NSW Health Pathology
hCoV-19/Australia/NSW785/2020	EPI_ISL_526127	2020-07-30	D.2	GR	Sydney South West Pathology Service (SSWPS) - Liverpool Hospital - NSW Health Pathology
hCoV-19/Australia/NSW786/2020	EPI_ISL_526128	2020-04-06	A.2.2	S	Pathology North - Royal North Shore Hospital - NSW Health Pathology
hCoV-19/Australia/NSW787/2020	EPI_ISL_526129	2020-07-27	D.2	GR	The Children's Hospital at Westmead
hCoV-19/Australia/NSW788/2020	EPI_ISL_526130	2020-04-02	A.2.2	S	Pathology North - Royal North Shore Hospital - NSW Health Pathology
hCoV-19/Australia/NSW789/2020	EPI_ISL_526131	2020-08-02	D.2	GR	Sydney South West Pathology Service (SSWPS) - Liverpool Hospital - NSW Health Pathology
hCoV-19/Australia/NSW79/2020	EPI_ISL_427790	2020-03-23	B.40	V	Pathology West - NSW Health Pathology
hCoV-19/Australia/NSW790/2020	EPI_ISL_526132	2020-08-04	D.2	GR	Pathology North - Royal North Shore Hospital - NSW Health Pathology
hCoV-19/Australia/NSW791/2020	EPI_ISL_526133	2020-08-02	D.2	GR	Pathology North - Royal North Shore Hospital - NSW Health Pathology
hCoV-19/Australia/NSW792/2020	EPI_ISL_526134	2020-07-24	D.2	GR	Sydney South West Pathology Service (SSWPS) - Royal Prince Alfred Hospital - NSW Health Pathology
hCoV-19/Australia/NSW793/2020	EPI_ISL_526135	2020-07-24	D.2	GR	Sydney South West Pathology Service (SSWPS) - Royal Prince Alfred Hospital - NSW Health Pathology
hCoV-19/Australia/NSW794/2020	EPI_ISL_526136	2020-07-26	D.2	GR	Sydney South West Pathology Service (SSWPS) - Royal Prince Alfred Hospital - NSW Health Pathology
hCoV-19/Australia/NSW795/2020	EPI_ISL_526137	2020-07-24	D.2	GR	Sydney South West Pathology Service (SSWPS) - Royal Prince Alfred Hospital - NSW Health Pathology
hCoV-19/Australia/NSW796/2020	EPI_ISL_526138	2020-08-04	D.2	GR	Pathology West - NSW Health Pathology
hCoV-19/Australia/NSW797/2020	EPI_ISL_526139	2020-08-04	D.2	GR	Pathology West - NSW Health Pathology
hCoV-19/Australia/NSW798/2020	EPI_ISL_526140	2020-08-05	D.2	GR	Pathology West - NSW Health Pathology
hCoV-19/Australia/NSW799/2020	EPI_ISL_526141	2020-08-06	D.2	GR	Pathology West - NSW Health Pathology
hCoV-19/Australia/NSW80/2020	EPI_ISL_427690	2020-03-21	B.40	V	Pathology West - NSW Health Pathology
hCoV-19/Australia/NSW800/2020	EPI_ISL_526142	2020-07-18	D.2	GR	South Eastern Area Laboratory Services (SEALS)
hCoV-19/Australia/NSW801/2020	EPI_ISL_526143	2020-07-20	D.2	GR	South Eastern Area Laboratory Services (SEALS)
hCoV-19/Australia/NSW802/2020	EPI_ISL_526144	2020-04-13	A.2.2	S	South Eastern Area Laboratory Services (SEALS)
hCoV-19/Australia/NSW803/2020	EPI_ISL_526145	2020-04-13	A.2.2	S	South Eastern Area Laboratory Services (SEALS)
hCoV-19/Australia/NSW804/2020	EPI_ISL_526146	2020-04-03	A.2.2	S	South Eastern Area Laboratory Services (SEALS)
hCoV-19/Australia/NSW805/2020	EPI_ISL_526147	2020-04-09	A.2.2	S	South Eastern Area Laboratory Services (SEALS)
hCoV-19/Australia/NSW806/2020	EPI_ISL_526148	2020-04-09	A.2.2	S	South Eastern Area Laboratory Services (SEALS)
hCoV-19/Australia/NSW807/2020	EPI_ISL_526149	2020-08-02	D.2	GR	South Eastern Area Laboratory Services (SEALS)
hCoV-19/Australia/NSW808/2020	EPI_ISL_526150	2020-08-07	D.2	GR	Pathology West - NSW Health Pathology
hCoV-19/Australia/NSW809/2020	EPI_ISL_526151	2020-08-07	D.2	GR	NA
hCoV-19/Australia/NSW81/2020	EPI_ISL_427720	2020-03-19	B.40	V	Pathology West - NSW Health Pathology
hCoV-19/Australia/NSW810/2020	EPI_ISL_526152	2020-08-06	D.2	GR	Pathology North - Hunter - NSW Health Pathology
hCoV-19/Australia/NSW811/2020	EPI_ISL_526153	2020-08-08	D.2	GR	Douglass Hanly Moir Pathology
hCoV-19/Australia/NSW812/2020	EPI_ISL_526154	2020-08-08	D.2	GR	Pathology North - Royal North Shore Hospital - NSW Health Pathology
hCoV-19/Australia/NSW813/2020	EPI_ISL_526155	2020-08-08	D.2	GR	Pathology North - Royal North Shore Hospital - NSW Health Pathology
hCoV-19/Australia/NSW814/2020	EPI_ISL_526156	2020-08-08	D.2	GR	Pathology West - NSW Health Pathology
hCoV-19/Australia/NSW815/2020	EPI_ISL_526157	2020-08-03	D.2	GR	Sydney South West Pathology Service (SSWPS) - Liverpool Hospital - NSW Health Pathology
hCoV-19/Australia/NSW816/2020	EPI_ISL_526158	2020-08-04	D.2	GR	Sydney South West Pathology Service (SSWPS) - Liverpool Hospital - NSW Health Pathology
hCoV-19/Australia/NSW817/2020	EPI_ISL_526159	2020-08-04	D.2	GR	Sydney South West Pathology Service (SSWPS) - Liverpool Hospital - NSW Health Pathology
hCoV-19/Australia/NSW818/2020	EPI_ISL_526160	2020-08-04	D.2	GR	Sydney South West Pathology Service (SSWPS) - Liverpool Hospital - NSW Health Pathology
hCoV-19/Australia/NSW819/2020	EPI_ISL_526161	2020-08-09	D.2	GR	Pathology West - NSW Health Pathology
hCoV-19/Australia/NSW82/2020	EPI_ISL_427805	2020-03-20	B.40	V	Pathology West - NSW Health Pathology
hCoV-19/Australia/NSW820/2020	EPI_ISL_526162	2020-08-09	D.2	GR	Pathology West - NSW Health Pathology
hCoV-19/Australia/NSW821/2020	EPI_ISL_526163	2020-08-09	D.2	GR	Pathology West - NSW Health Pathology
hCoV-19/Australia/NSW822/2020	EPI_ISL_526164	2020-08-08	D.2	GR	Pathology West - NSW Health Pathology
hCoV-19/Australia/NSW823/2020	EPI_ISL_526165	2020-08-07	D.2	GR	Pathology West - NSW Health Pathology
hCoV-19/Australia/NSW824/2020	EPI_ISL_526166	2020-08-09	D.2	GR	Austech Medical Laboratories
hCoV-19/Australia/NSW825/2020	EPI_ISL_526167	2020-08-07	D.2	GR	Austech Medical Laboratories
hCoV-19/Australia/NSW826/2020	EPI_ISL_526168	2020-08-08	D.2	GR	Austech Medical Laboratories
hCoV-19/Australia/NSW827/2020	EPI_ISL_526169	2020-08-08	D.2	GR	Austech Medical Laboratories
hCoV-19/Australia/NSW828/2020	EPI_ISL_526170	2020-08-11	D.2	GR	Pathology North - Royal North Shore Hospital - NSW Health Pathology
hCoV-19/Australia/NSW829/2020	EPI_ISL_526171	2020-08-09	D.2	GR	St Vincent's Pathology (SydPath)
hCoV-19/Australia/NSW83/2020	EPI_ISL_427711	2020-03-20	B.39	V	Pathology West - NSW Health Pathology
hCoV-19/Australia/NSW830/2020	EPI_ISL_526172	2020-08-08	D.2	GR	Sydney South West Pathology Service (SSWPS) - Liverpool Hospital - NSW Health Pathology
hCoV-19/Australia/NSW831/2020	EPI_ISL_526173	2020-08-06	D.2	GR	Sydney South West Pathology Service (SSWPS) - Liverpool Hospital - NSW Health Pathology
hCoV-19/Australia/NSW832/2020	EPI_ISL_526174	2020-08-06	D.2	GR	Sydney South West Pathology Service (SSWPS) - Liverpool Hospital - NSW Health Pathology
hCoV-19/Australia/NSW833/2020	EPI_ISL_526175	2020-08-06	D.2	GR	Sydney South West Pathology Service (SSWPS) - Liverpool Hospital - NSW Health Pathology
hCoV-19/Australia/NSW834/2020	EPI_ISL_526176	2020-08-06	D.2	GR	Sydney South West Pathology Service (SSWPS) - Liverpool Hospital - NSW Health Pathology
hCoV-19/Australia/NSW835/2020	EPI_ISL_526177	2020-08-04	D.2	GR	St Vincent's Pathology (SydPath)
hCoV-19/Australia/NSW836/2020	EPI_ISL_526178	2020-08-01	D.2	GR	St Vincent's Pathology (SydPath)
hCoV-19/Australia/NSW837/2020	EPI_ISL_526179	2020-08-01	D.2	GR	St Vincent's Pathology (SydPath)
hCoV-19/Australia/NSW838/2020	EPI_ISL_526180	2020-07-31	D.2	GR	St Vincent's Pathology (SydPath)
hCoV-19/Australia/NSW839/2020	EPI_ISL_526181	2020-07-31	D.2	GR	St Vincent's Pathology (SydPath)
hCoV-19/Australia/NSW84/2020	EPI_ISL_427723	2020-03-19	B.39	V	Pathology West - NSW Health Pathology
hCoV-19/Australia/NSW840/2020	EPI_ISL_526182	2020-08-11	D.2	GR	St Vincent's Pathology (SydPath)
hCoV-19/Australia/NSW841/2020	EPI_ISL_526183	2020-08-11	D.2	GR	St Vincent's Pathology (SydPath)
hCoV-19/Australia/NSW842/2020	EPI_ISL_526184	2020-08-11	D.2	GR	St Vincent's Pathology (SydPath)
hCoV-19/Australia/NSW843/2020	EPI_ISL_526185	2020-08-11	D.2	GR	St Vincent's Pathology (SydPath)
hCoV-19/Australia/NSW844/2020	EPI_ISL_526186	2020-08-09	D.2	GR	4Cyte Pathology
hCoV-19/Australia/NSW845/2020	EPI_ISL_526187	2020-08-07	D.2	GR	St Vincent's Pathology (SydPath)
hCoV-19/Australia/NSW846/2020	EPI_ISL_526188	2020-08-06	D.2	GR	St Vincent's Pathology (SydPath)
hCoV-19/Australia/NSW847/2020	EPI_ISL_526189	2020-08-06	D.2	GR	St Vincent's Pathology (SydPath)
hCoV-19/Australia/NSW848/2020	EPI_ISL_526190	2020-08-05	D.2	GR	St Vincent's Pathology (SydPath)
hCoV-19/Australia/NSW849/2020	EPI_ISL_526191	2020-07-15	B.1.1.70	GR	South Eastern Area Laboratory Services (SEALS)
hCoV-19/Australia/NSW85/2020	EPI_ISL_427718	2020-03-21	B	V	Pathology West - NSW Health Pathology
hCoV-19/Australia/NSW850/2020	EPI_ISL_526192	2020-08-07	D.2	GR	Medlab Pathology
hCoV-19/Australia/NSW851/2020	EPI_ISL_526193	2020-08-12	D.2	GR	Sydney South West Pathology Service (SSWPS) - Liverpool Hospital - NSW Health Pathology
hCoV-19/Australia/NSW852/2020	EPI_ISL_526194	2020-08-12	D.2	GR	St Vincent's Pathology (SydPath)
hCoV-19/Australia/NSW853/2020	EPI_ISL_526195	2020-08-12	D.2	GR	St Vincent's Pathology (SydPath)
hCoV-19/Australia/NSW854/2020	EPI_ISL_526196	2020-08-11	D.2	GR	Sydney South West Pathology Service (SSWPS) - Royal Prince Alfred Hospital - NSW Health Pathology
hCoV-19/Australia/NSW855/2020	EPI_ISL_526197	2020-08-10	D.2	GR	Sydney South West Pathology Service (SSWPS) - Liverpool Hospital - NSW Health Pathology
hCoV-19/Australia/NSW856/2020	EPI_ISL_526198	2020-08-09	D.2	GR	Sydney South West Pathology Service (SSWPS) - Liverpool Hospital - NSW Health Pathology
hCoV-19/Australia/NSW857/2020	EPI_ISL_526199	2020-08-13	D.2	GR	Pathology West - NSW Health Pathology
hCoV-19/Australia/NSW858/2020	EPI_ISL_526200	2020-08-13	D.2	GR	St Vincent's Pathology (SydPath)
hCoV-19/Australia/NSW859/2020	EPI_ISL_526201	2020-08-13	D.2	GR	Sydney South West Pathology Service (SSWPS) - Liverpool Hospital - NSW Health Pathology
hCoV-19/Australia/NSW86/2020	EPI_ISL_427725	2020-03-19	B.39	V	Pathology West - NSW Health Pathology
hCoV-19/Australia/NSW860/2020	EPI_ISL_526202	2020-08-02	D.2	GR	Laverty Pathology
hCoV-19/Australia/NSW861/2020	EPI_ISL_526203	2020-08-09	D.2	GR	Laverty Pathology
hCoV-19/Australia/NSW862/2020	EPI_ISL_526204	2020-08-12	D.2	GR	Laverty Pathology
hCoV-19/Australia/NSW863/2020	EPI_ISL_526205	2020-08-09	D.2	GR	The Children's Hospital at Westmead
hCoV-19/Australia/NSW864/2020	EPI_ISL_526206	2020-08-15	D.2	GR	Sydney South West Pathology Service (SSWPS) - Liverpool Hospital - NSW Health Pathology
hCoV-19/Australia/NSW865/2020	EPI_ISL_526207	2020-08-14	D.2	GR	Sydney South West Pathology Service (SSWPS) - Royal Prince Alfred Hospital - NSW Health Pathology
hCoV-19/Australia/NSW866/2020	EPI_ISL_526208	2020-08-14	D.2	GR	Sydney South West Pathology Service (SSWPS) - Royal Prince Alfred Hospital - NSW Health Pathology
hCoV-19/Australia/NSW867/2020	EPI_ISL_526209	2020-08-14	D.2	GR	Sydney South West Pathology Service (SSWPS) - Royal Prince Alfred Hospital - NSW Health Pathology
hCoV-19/Australia/NSW868/2020	EPI_ISL_526210	2020-08-12	D.2	GR	Sydney South West Pathology Service (SSWPS) - Liverpool Hospital - NSW Health Pathology
hCoV-19/Australia/NSW869/2020	EPI_ISL_526211	2020-08-12	D.2	GR	Sydney South West Pathology Service (SSWPS) - Liverpool Hospital - NSW Health Pathology
hCoV-19/Australia/NSW87/2020	EPI_ISL_427800	2020-03-24	B	V	Pathology West - NSW Health Pathology
hCoV-19/Australia/NSW870/2020	EPI_ISL_526212	2020-08-14	D.2	GR	Australian Clinical Labs (formerly Healthscope Pathology)
hCoV-19/Australia/NSW871/2020	EPI_ISL_526213	2020-08-14	D.2	GR	Douglass Hanly Moir Pathology
hCoV-19/Australia/NSW872/2020	EPI_ISL_526214	2020-08-14	D.2	GR	Douglass Hanly Moir Pathology
hCoV-19/Australia/NSW873/2020	EPI_ISL_526697	2020-03-20	B.4	O	South Eastern Area Laboratory Services (SEALS)
hCoV-19/Australia/NSW874/2020	EPI_ISL_544955	2020-07-25	D.2	GR	Pathology West - NSW Health Pathology
hCoV-19/Australia/NSW875/2020	EPI_ISL_544956	2020-07-29	D.2	GR	Sydney South West Pathology Service (SSWPS) - Concord Repatriation General Hospital - NSW Health Pathology
hCoV-19/Australia/NSW876/2020	EPI_ISL_544957	2020-07-20	D.2	GR	Laverty Pathology
hCoV-19/Australia/NSW877/2020	EPI_ISL_544958	2020-08-03	D.2	GR	Sydney South West Pathology Service (SSWPS) - Liverpool Hospital - NSW Health Pathology
hCoV-19/Australia/NSW878/2020	EPI_ISL_544959	2020-08-08	D.2	GR	Sydney South West Pathology Service (SSWPS) - Liverpool Hospital - NSW Health Pathology
hCoV-19/Australia/NSW879/2020	EPI_ISL_544960	2020-08-10	D.2	GR	Histopath
hCoV-19/Australia/NSW88/2020	EPI_ISL_427702	2020-03-16	B.40	V	Pathology West - NSW Health Pathology
hCoV-19/Australia/NSW880/2020	EPI_ISL_544961	2020-08-12	D.2	GR	St Vincent's Pathology (SydPath)
hCoV-19/Australia/NSW881/2020	EPI_ISL_544962	2020-08-12	D.2	GR	Laverty Pathology
hCoV-19/Australia/NSW882/2020	EPI_ISL_544963	2020-08-09	D.2	GR	The Children's Hospital at Westmead
hCoV-19/Australia/NSW883/2020	EPI_ISL_544964	2020-08-17	D.2	GR	Sydney South West Pathology Service (SSWPS) - Liverpool Hospital - NSW Health Pathology
hCoV-19/Australia/NSW884/2020	EPI_ISL_544965	2020-08-19	D.2	GR	Sydney South West Pathology Service (SSWPS) - Liverpool Hospital - NSW Health Pathology
hCoV-19/Australia/NSW885/2020	EPI_ISL_544966	2020-08-19	D.2	GR	Australian Clinical Labs (formerly Healthscope Pathology)
hCoV-19/Australia/NSW886/2020	EPI_ISL_544967	2020-08-20	D.2	GR	Australian Clinical Labs (formerly Healthscope Pathology)
hCoV-19/Australia/NSW887/2020	EPI_ISL_544968	2020-08-24	D.2	GR	St Vincent's Pathology (SydPath)
hCoV-19/Australia/NSW888/2020	EPI_ISL_544969	2020-08-24	D.2	GR	Pathology North - Royal North Shore Hospital - NSW Health Pathology
hCoV-19/Australia/NSW889/2020	EPI_ISL_544970	2020-08-24	D.2	GR	South Eastern Area Laboratory Services (SEALS)
hCoV-19/Australia/NSW89/2020	EPI_ISL_427776	2020-03-23	B.40	V	Pathology West - NSW Health Pathology
hCoV-19/Australia/NSW890/2020	EPI_ISL_544971	2020-08-25	D.2	GR	St Vincent's Pathology (SydPath)
hCoV-19/Australia/NSW891/2020	EPI_ISL_544972	2020-08-25	D.2	GR	St Vincent's Pathology (SydPath)
hCoV-19/Australia/NSW892/2020	EPI_ISL_544973	2020-08-25	D.2	GR	St Vincent's Pathology (SydPath)
hCoV-19/Australia/NSW893/2020	EPI_ISL_544974	2020-08-24	D.2	GR	Sydney South West Pathology Service (SSWPS) - Royal Prince Alfred Hospital - NSW Health Pathology
hCoV-19/Australia/NSW894/2020	EPI_ISL_544975	2020-08-26	D.2	GR	Histopath
hCoV-19/Australia/NSW895/2020	EPI_ISL_544976	2020-08-26	D.2	GR	Pathology North - Royal North Shore Hospital - NSW Health Pathology
hCoV-19/Australia/NSW896/2020	EPI_ISL_544977	2020-08-27	D.2	GR	St Vincent's Pathology (SydPath)
hCoV-19/Australia/NSW897/2020	EPI_ISL_544978	2020-08-27	D.2	GR	St Vincent's Pathology (SydPath)
hCoV-19/Australia/NSW898/2020	EPI_ISL_544979	2020-08-27	D.2	GR	St Vincent's Pathology (SydPath)
hCoV-19/Australia/NSW899/2020	EPI_ISL_544980	2020-08-27	D.2	GR	St Vincent's Pathology (SydPath)
hCoV-19/Australia/NSW90/2020	EPI_ISL_427680	2020-03-22	B.29	V	Pathology West - NSW Health Pathology
hCoV-19/Australia/NSW900/2020	EPI_ISL_544981	2020-08-27	D.2	GR	St Vincent's Pathology (SydPath)
hCoV-19/Australia/NSW901/2020	EPI_ISL_544982	2020-08-27	D.2	GR	Pathology North - Royal North Shore Hospital - NSW Health Pathology
hCoV-19/Australia/NSW902/2020	EPI_ISL_544983	2020-08-25	D.2	GR	South Eastern Area Laboratory Services (SEALS)
hCoV-19/Australia/NSW903/2020	EPI_ISL_544984	2020-08-26	D.2	GR	South Eastern Area Laboratory Services (SEALS)
hCoV-19/Australia/NSW904/2020	EPI_ISL_544985	2020-08-27	D.2	GR	Sydney South West Pathology Service (SSWPS) - Liverpool Hospital - NSW Health Pathology
hCoV-19/Australia/NSW905/2020	EPI_ISL_544986	2020-08-30	D.2	GR	Pathology West - NSW Health Pathology
hCoV-19/Australia/NSW906/2020	EPI_ISL_544987	2020-08-28	D.2	GR	Histopath
hCoV-19/Australia/NSW907/2020	EPI_ISL_544988	2020-08-28	D.2	GR	Australian Clinical Labs (formerly Healthscope Pathology)
hCoV-19/Australia/NSW908/2020	EPI_ISL_544989	2020-08-30	D.2	GR	Pathology West - NSW Health Pathology
hCoV-19/Australia/NSW909/2020	EPI_ISL_544990	2020-08-31	D.2	GR	Pathology West - NSW Health Pathology
hCoV-19/Australia/NSW91/2020	EPI_ISL_427712	2020-03-21	B	V	Pathology West - NSW Health Pathology
hCoV-19/Australia/NSW910/2020	EPI_ISL_544991	2020-08-27	D.2	GR	Pathology North - Royal North Shore Hospital - NSW Health Pathology
hCoV-19/Australia/NSW911/2020	EPI_ISL_544992	2020-08-31	D.2	GR	St Vincent's Pathology (SydPath)
hCoV-19/Australia/NSW912/2020	EPI_ISL_544993	2020-08-31	D.2	GR	St Vincent's Pathology (SydPath)
hCoV-19/Australia/NSW913/2020	EPI_ISL_544994	2020-08-31	D.2	GR	St Vincent's Pathology (SydPath)
hCoV-19/Australia/NSW914/2020	EPI_ISL_544995	2020-08-30	D.2	GR	St Vincent's Pathology (SydPath)
hCoV-19/Australia/NSW915/2020	EPI_ISL_544996	2020-08-29	D.2	GR	St Vincent's Pathology (SydPath)
hCoV-19/Australia/NSW916/2020	EPI_ISL_544997	2020-08-28	D.2	GR	St Vincent's Pathology (SydPath)
hCoV-19/Australia/NSW917/2020	EPI_ISL_544998	2020-08-28	D.2	GR	St Vincent's Pathology (SydPath)
hCoV-19/Australia/NSW918/2020	EPI_ISL_544999	2020-09-02	D.2	GR	St Vincent's Pathology (SydPath)
hCoV-19/Australia/NSW919/2020	EPI_ISL_545000	2020-09-02	D.2	GR	St Vincent's Pathology (SydPath)
hCoV-19/Australia/NSW92/2020	EPI_ISL_427675	2020-03-17	A	S	4Cyte Pathology
hCoV-19/Australia/NSW920/2020	EPI_ISL_545001	2020-09-01	D.2	GR	St Vincent's Pathology (SydPath)
hCoV-19/Australia/NSW921/2020	EPI_ISL_545002	2020-09-01	D.2	GR	NA
hCoV-19/Australia/NSW922/2020	EPI_ISL_545003	2020-08-31	D.2	GR	Sydney South West Pathology Service (SSWPS) - Liverpool Hospital - NSW Health Pathology
hCoV-19/Australia/NSW923/2020	EPI_ISL_545004	2020-09-01	D.2	GR	Sydney South West Pathology Service (SSWPS) - Royal Prince Alfred Hospital - NSW Health Pathology
hCoV-19/Australia/NSW924/2020	EPI_ISL_545005	2020-08-29	D.2	GR	Sydney South West Pathology Service (SSWPS) - Royal Prince Alfred Hospital - NSW Health Pathology
hCoV-19/Australia/NSW925/2020	EPI_ISL_545006	2020-09-01	D.2	GR	Pathology West - NSW Health Pathology
hCoV-19/Australia/NSW926/2020	EPI_ISL_545007	2020-09-03	D.2	GR	Histopath
hCoV-19/Australia/NSW927/2020	EPI_ISL_545008	2020-09-05	D.2	GR	Pathology North - Royal North Shore Hospital - NSW Health Pathology
hCoV-19/Australia/NSW929/2020	EPI_ISL_547594	2020-09-04	D.2	GR	Sydney South West Pathology Service (SSWPS) - Liverpool Hospital - NSW Health Pathology
hCoV-19/Australia/NSW93/2020	EPI_ISL_427681	2020-03-19	A	S	Pathology West - NSW Health Pathology
hCoV-19/Australia/NSW930/2020	EPI_ISL_547595	2020-09-03	D.2	GR	St Vincent's Pathology (SydPath)
hCoV-19/Australia/NSW931/2020	EPI_ISL_547596	2020-09-06	D.2	GR	St Vincent's Pathology (SydPath)
hCoV-19/Australia/NSW932/2020	EPI_ISL_547597	2020-09-06	D.2	GR	Australian Clinical Labs (formerly Healthscope Pathology)
hCoV-19/Australia/NSW933/2020	EPI_ISL_547598	2020-09-07	D.2	GR	Sydney South West Pathology Service (SSWPS) - Concord Repatriation General Hospital - NSW Health Pathology
hCoV-19/Australia/NSW934/2020	EPI_ISL_547599	2020-09-07	D.2	GR	Sydney South West Pathology Service (SSWPS) - Royal Prince Alfred Hospital - NSW Health Pathology
hCoV-19/Australia/NSW935/2020	EPI_ISL_547600	2020-09-07	D.2	GR	Histopath
hCoV-19/Australia/NSW936/2020	EPI_ISL_547601	2020-08-31	D.2	GR	South Eastern Area Laboratory Services (SEALS)
hCoV-19/Australia/NSW937/2020	EPI_ISL_545009	2020-08-31	D.2	GR	South Eastern Area Laboratory Services (SEALS)
hCoV-19/Australia/NSW938/2020	EPI_ISL_545010	2020-08-17	D.2	GR	South Eastern Area Laboratory Services (SEALS)
hCoV-19/Australia/NSW939/2020	EPI_ISL_545011	2020-09-02	D.2	GR	South Eastern Area Laboratory Services (SEALS)
hCoV-19/Australia/NSW94/2020	EPI_ISL_427716	2020-03-17	A.1	S	Pathology West - NSW Health Pathology
hCoV-19/Australia/NSW940/2020	EPI_ISL_545012	2020-08-29	D.2	GR	South Eastern Area Laboratory Services (SEALS)
hCoV-19/Australia/NSW941/2020	EPI_ISL_545013	2020-08-26	D.2	GR	South Eastern Area Laboratory Services (SEALS)
hCoV-19/Australia/NSW942/2020	EPI_ISL_545014	2020-08-26	D.2	GR	South Eastern Area Laboratory Services (SEALS)
hCoV-19/Australia/NSW943/2020	EPI_ISL_545015	2020-04-15	B.1	GH	South Eastern Area Laboratory Services (SEALS)
hCoV-19/Australia/NSW944/2020	EPI_ISL_545016	2020-08-02	D.2	GR	South Eastern Area Laboratory Services (SEALS)
hCoV-19/Australia/NSW945/2020	EPI_ISL_545017	2020-08-27	D.2	GR	Sydney South West Pathology Service (SSWPS) - Royal Prince Alfred Hospital - NSW Health Pathology
hCoV-19/Australia/NSW946/2020	EPI_ISL_545018	2020-08-05	D.2	GR	Sydney South West Pathology Service (SSWPS) - Royal Prince Alfred Hospital - NSW Health Pathology
hCoV-19/Australia/NSW947/2020	EPI_ISL_545019	2020-08-03	D.2	GR	Sydney South West Pathology Service (SSWPS) - Royal Prince Alfred Hospital - NSW Health Pathology
hCoV-19/Australia/NSW948/2020	EPI_ISL_545020	2020-08-27	D.2	GR	Sydney South West Pathology Service (SSWPS) - Royal Prince Alfred Hospital - NSW Health Pathology
hCoV-19/Australia/NSW949/2020	EPI_ISL_545021	2020-08-27	D.2	GR	Sydney South West Pathology Service (SSWPS) - Royal Prince Alfred Hospital - NSW Health Pathology
hCoV-19/Australia/NSW95/2020	EPI_ISL_427672	2020-03-23	A.1	S	Pathology West - NSW Health Pathology
hCoV-19/Australia/NSW950/2020	EPI_ISL_545022	2020-08-25	D.2	GR	Sydney South West Pathology Service (SSWPS) - Royal Prince Alfred Hospital - NSW Health Pathology
hCoV-19/Australia/NSW951/2020	EPI_ISL_545023	2020-07-28	D.2	GR	Sydney South West Pathology Service (SSWPS) - Royal Prince Alfred Hospital - NSW Health Pathology
hCoV-19/Australia/NSW952/2020	EPI_ISL_545024	2020-09-09	D.2	GR	Australian Clinical Labs (formerly Healthscope Pathology)
hCoV-19/Australia/NSW953/2020	EPI_ISL_545025	2020-09-09	D.2	GR	Sydney South West Pathology Service (SSWPS) - Liverpool Hospital - NSW Health Pathology
hCoV-19/Australia/NSW954/2020	EPI_ISL_545026	2020-09-07	D.2	GR	St Vincent's Pathology (SydPath)
hCoV-19/Australia/NSW955/2020	EPI_ISL_545027	2020-09-07	D.2	GR	Douglass Hanly Moir Pathology
hCoV-19/Australia/NSW956/2020	EPI_ISL_545028	2020-09-05	D.2	GR	Sydney South West Pathology Service (SSWPS) - Royal Prince Alfred Hospital - NSW Health Pathology
hCoV-19/Australia/NSW957/2020	EPI_ISL_545029	2020-09-08	D.2	GR	Pathology West - NSW Health Pathology
hCoV-19/Australia/NSW958/2020	EPI_ISL_545030	2020-09-08	D.2	GR	St Vincent's Pathology (SydPath)
hCoV-19/Australia/NSW959/2020	EPI_ISL_545031	2020-09-09	D.2	GR	South Eastern Area Laboratory Services (SEALS)
hCoV-19/Australia/NSW96/2020	EPI_ISL_427678	2020-03-23	A.1	S	Pathology West - NSW Health Pathology
hCoV-19/Australia/NSW960/2020	EPI_ISL_545032	2020-09-10	D.2	GR	Pathology West - NSW Health Pathology
hCoV-19/Australia/NSW961/2020	EPI_ISL_545033	2020-09-10	D.2	GR	Pathology West - NSW Health Pathology
hCoV-19/Australia/NSW962/2020	EPI_ISL_545034	2020-09-10	D.2	GR	Histopath
hCoV-19/Australia/NSW963/2020	EPI_ISL_545035	2020-09-11	D.2	GR	Histopath
hCoV-19/Australia/NSW964/2020	EPI_ISL_545036	2020-09-11	D.2	GR	Histopath
hCoV-19/Australia/NSW965/2020	EPI_ISL_545037	2020-09-14	D.2	GR	Sydney South West Pathology Service (SSWPS) - Concord Repatriation General Hospital - NSW Health Pathology
hCoV-19/Australia/NSW966/2020	EPI_ISL_545038	2020-09-13	D.2	GR	Pathology West - NSW Health Pathology
hCoV-19/Australia/NSW967/2020	EPI_ISL_545039	2020-09-15	D.2	GR	Sydney South West Pathology Service (SSWPS) - Royal Prince Alfred Hospital - NSW Health Pathology
hCoV-19/Australia/NSW968/2020	EPI_ISL_545040	2020-09-02	D.2	GR	Laverty Pathology
hCoV-19/Australia/NSW969/2020	EPI_ISL_545041	2020-09-03	D.2	GR	Laverty Pathology
hCoV-19/Australia/NSW97/2020	EPI_ISL_427769	2020-03-22	A.1	S	Pathology West - NSW Health Pathology
hCoV-19/Australia/NSW970/2020	EPI_ISL_545042	2020-09-13	D.2	GR	Sydney South West Pathology Service (SSWPS) - Liverpool Hospital - NSW Health Pathology
hCoV-19/Australia/NSW971/2020	EPI_ISL_545043	2020-09-09	D.2	GR	Sydney South West Pathology Service (SSWPS) - Royal Prince Alfred Hospital - NSW Health Pathology
hCoV-19/Australia/NSW972/2020	EPI_ISL_545044	2020-09-09	D.2	GR	NA
hCoV-19/Australia/NSW973/2020	EPI_ISL_545045	2020-09-02	D.2	GR	Sydney South West Pathology Service (SSWPS) - Royal Prince Alfred Hospital - NSW Health Pathology
hCoV-19/Australia/NSW974/2020	EPI_ISL_545046	2020-09-15	D.2	GR	Pathology West - NSW Health Pathology
hCoV-19/Australia/NSW975/2020	EPI_ISL_545047	2020-09-14	D.2	GR	Pathology West - NSW Health Pathology
hCoV-19/Australia/NSW976/2020	EPI_ISL_545048	2020-09-12	D.2	GR	South Eastern Area Laboratory Services (SEALS)
hCoV-19/Australia/NSW977/2020	EPI_ISL_545049	2020-09-17	D.2	GR	Sydney South West Pathology Service (SSWPS) - Concord Repatriation General Hospital - NSW Health Pathology
hCoV-19/Australia/NSW978/2020	EPI_ISL_545050	2020-09-18	D.2	GR	Pathology West - NSW Health Pathology
hCoV-19/Australia/NSW979/2020	EPI_ISL_699651	2020-04-08	B.1.1.29	GR	Sydney South West Pathology Service (SSWPS) - Liverpool Hospital - NSW Health Pathology
hCoV-19/Australia/NSW98/2020	EPI_ISL_427774	2020-03-25	A.1	S	Pathology West - NSW Health Pathology
hCoV-19/Australia/NSW980/2020	EPI_ISL_591508	2020-07-17	D.2	GR	Sydney South West Pathology Service (SSWPS) - Liverpool Hospital - NSW Health Pathology
hCoV-19/Australia/NSW981/2020	EPI_ISL_591494	2020-07-17	D.2	GR	Pathology West - NSW Health Pathology
hCoV-19/Australia/NSW982/2020	EPI_ISL_591495	2020-07-18	D.2	GR	Pathology West - NSW Health Pathology
hCoV-19/Australia/NSW983/2020	EPI_ISL_591509	2020-08-02	D.2	GR	Sydney South West Pathology Service (SSWPS) - Liverpool Hospital - NSW Health Pathology
hCoV-19/Australia/NSW984/2020	EPI_ISL_591518	2020-07-27	D.2	GR	The Children's Hospital at Westmead
hCoV-19/Australia/NSW985/2020	EPI_ISL_591484	2020-08-13	D.2	GR	Australian Clinical Labs (formerly Healthscope Pathology)
hCoV-19/Australia/NSW986/2020	EPI_ISL_591507	2020-09-07	D.2	GR	Sydney South West Pathology Service (SSWPS) - Concord Repatriation General Hospital - NSW Health Pathology
hCoV-19/Australia/NSW987/2020	EPI_ISL_591487	2020-09-04	D.2	GR	Laverty Pathology
hCoV-19/Australia/NSW988/2020	EPI_ISL_591493	2020-09-17	D.2	GR	Pathology North - Royal North Shore Hospital - NSW Health Pathology
hCoV-19/Australia/NSW989/2020	EPI_ISL_591502	2020-09-15	D.2	GR	South Eastern Area Laboratory Services (SEALS)
hCoV-19/Australia/NSW99/2020	EPI_ISL_427777	2020-03-25	A.1	S	Pathology West - NSW Health Pathology
hCoV-19/Australia/NSW990/2020	EPI_ISL_591517	2020-09-25	D.2	GR	Sydney South West Pathology Service (SSWPS) - Royal Prince Alfred Hospital - NSW Health Pathology
hCoV-19/Australia/NSW991/2020	EPI_ISL_591496	2020-09-14	D.2	GR	Pathology West - NSW Health Pathology
hCoV-19/Australia/NSW992/2020	EPI_ISL_591503	2020-07-12	D.2	GR	South Eastern Area Laboratory Services (SEALS)
hCoV-19/Australia/NSW993/2020	EPI_ISL_591504	2020-07-23	D.2	GR	South Eastern Area Laboratory Services (SEALS)
hCoV-19/Australia/NSW994/2020	EPI_ISL_591510	2020-10-06	D.2	GR	Sydney South West Pathology Service (SSWPS) - Liverpool Hospital - NSW Health Pathology
hCoV-19/Australia/NSW995/2020	EPI_ISL_591497	2020-10-08	D.2	GR	Australian Clinical Labs (formerly Healthscope Pathology)
hCoV-19/Australia/NSW996/2020	EPI_ISL_591498	2020-10-07	D.2	GR	Pathology West - NSW Health Pathology
hCoV-19/Australia/NSW997/2020	EPI_ISL_591499	2020-10-07	D.2	GR	Pathology West - NSW Health Pathology
hCoV-19/Australia/NSW998/2020	EPI_ISL_591488	2020-10-06	D.2	GR	Laverty Pathology
hCoV-19/Australia/NSW999/2020	EPI_ISL_591511	2020-10-07	D.2	GR	Sydney South West Pathology Service (SSWPS) - Liverpool Hospital - NSW Health Pathology
